# Supplementary material for: Podocyte RNA sequencing reveals Wnt- and ECM-associated genes as central in FSGS
Source: PLoS One. 2020 Apr 17;15(4):e0231898. doi: 10.1371/journal.pone.0231898 (PMC7164636; doi:10.1371/journal.pone.0231898)
Supplement: S1 Data — (XLSX) [file pone.0231898.s001.xlsx]

## Sheet: Sheet1
	EphA6	Mt2	Prss23	S100a6	Spns2	Bhlhe41	Dbp	Per2	Per3	Arntl	Cdh11	Ggt5
delta_ct wt-1	-5.85	-3.05	-5.6	-5.8	-7.3	-4.8	-5.4	-10.1	-6.8	-6	-7.1	-2.7
delta_ct wt-2	-5.9	-2.5	-4.8	-5.3	-6.6	-6.7	-5.2	-11.1	-6.1	-6.7	-6.5	-3.4
delta_ct wt-3	-5.7	-2.2	-4.8	-5.8	-5.6	-5.8	-5.9	-11.1	-5.6	-5.4	-6.8	-2.8
delta_ct wt-average	-5.81667	-2.58333	-5.06667	-5.63333	-6.5	-5.76667	-5.5	-10.7667	-6.16667	-6.03333	-6.8	-2.96667
stdev	0.104083	0.431084	0.46188	0.288675	0.8544	0.950438	0.360555	0.57735	0.602771	0.650641	0.3	0.378594
delta_ct miR-193-1	-3.3	0.2	-3.9	-2.9	-4.5	-2.3	-2.4	-5.9	-3.5	-10.1	-10.6	-4.4
delta_ct miR-193-2	-3.6	-0.4	-2.3	-3.6	-4.4	-3.2	-3.85	-6.2	-3.6	-12.4	-8.5	-4.5
delta_ct miR-193-3	-4.1	-0.1	-2.5	-3.1	-3.8	-3.8	-2.9	-6	-4.9	-12.9	-8.8	-4.8
delta_ct miR-193-average	-3.66667	-0.1	-2.9	-3.2	-4.23333	-3.1	-3.05	-6.03333	-4	-11.8	-9.3	-4.56667
stdev	0.404145	0.3	0.87178	0.360555	0.378594	0.754983	0.736546	0.152753	0.781025	1.49332	1.13578	0.208167
wt	1	1	1	1	1	1	1	1	1	1	1	1
fold change miR-193	4.43828	5.59188	4.48985	5.4014	4.8121	6.3496	5.46416	26.5996	4.48985	0.0183679	0.176777	0.329877
ttest	0.000872107	0.00121083	0.0190407	0.000800247	0.0136842	0.0190182	0.00663072	0.000163138	0.0190407	0.00358477	0.0210917	0.00303581
	**	**	*	**	*	*	**	**	*	**	*	**
stdev wt	0.0696041	0.258296	0.273961	0.181346	0.446905	0.482525	0.221135	0.329806	0.341512	0.363003	0.187748	0.230813
stdev wt	1.08434	1.04986	2.03627	1.19444	1.1107	2.58713	2.18471	2.67239	1.87697	0.0118437	0.0963277	0.0443234
