# Supplementary material for: Podocyte RNA sequencing reveals Wnt- and ECM-associated genes as central in FSGS
Source: PLoS One. 2020 Apr 17;15(4):e0231898. doi: 10.1371/journal.pone.0231898 (PMC7164636; doi:10.1371/journal.pone.0231898)
Supplement: S1 Table — (XLSX) [file pone.0231898.s002.xlsx]

## Sheet: Tabelle1
Table S1. Gene expression changes in isolated podocytes upon miR193a-induced FSGS as compared to wild-type
gene_id	gene	wild-type	FSGS	FC(log2)
ENSMUSG00000084145	RP23-210M6.8	0.000115171	2.9702	14.6545
ENSMUSG00000083612	RP24-200D20.2	0.00141223	5.17888	11.8405
ENSMUSG00000048261	AC171404.5	0.00110331	2.93468	11.3772
ENSMUSG00000082631	Tcea1-ps1	0.0203339	27.773	10.4156
ENSMUSG00000081419	RP23-459L15.3	0.0349946	36.2371	10.0161
ENSMUSG00000049329	AL672074.19	0.0124695	9.19049	9.5256
ENSMUSG00000055540	Epha6	0.155095	51.2071	8.36705
ENSMUSG00000043688	BX571735.6	0.0105177	3.08156	8.1947
ENSMUSG00000078081	AC109220.16	0.00206748	0.203268	6.61937
ENSMUSG00000072837	mmu-mir-546	1.48588	95.9242	6.01251
ENSMUSG00000030256	Bhlhe41	1.42182	78.3431	5.78399
ENSMUSG00000045730	Adrb2	0.547548	22.997	5.39232
ENSMUSG00000031762	Mt2	9.42036	252.78	4.74595
ENSMUSG00000059824	Dbp	9.63721	243.299	4.65797
ENSMUSG00000078237	AL606904.12-1	0.00698849	0.16185	4.53353
ENSMUSG00000036745	Ttll7	0.159194	3.59566	4.49739
ENSMUSG00000020865	Abcc3	0.120394	2.66873	4.47032
ENSMUSG00000042359	Osbpl6	0.191663	4.0246	4.3922
ENSMUSG00000051428	AL672267.10	0.00118725	0.0248657	4.38846
ENSMUSG00000036833	Pnpla7	0.133965	2.34439	4.12928
ENSMUSG00000008658	A2bp1	0.430366	7.06155	4.03635
ENSMUSG00000051375	Pcdh1	0.156226	2.54711	4.02715
ENSMUSG00000048647	Exdl1	0.196531	2.98073	3.92283
ENSMUSG00000061462	Obscn	0.0251468	0.377746	3.90897
ENSMUSG00000039126	A230083H22Rik	0.316066	4.44895	3.81517
ENSMUSG00000022144	Gdnf	0.174787	2.44701	3.80735
ENSMUSG00000038607	Gng10	0.68428	9.57992	3.80735
ENSMUSG00000066687	Zbtb16	1.0622	14.8708	3.80735
ENSMUSG00000034614	Pik3ip1	0.643947	8.69389	3.75499
ENSMUSG00000039601	Rcan2	0.19837	2.66629	3.74857
ENSMUSG00000038860	Garnl3	0.181138	2.43384	3.74807
ENSMUSG00000055866	Per2	1.74401	23.2193	3.73484
ENSMUSG00000027890	Gstm4	0.458586	6.04238	3.71985
ENSMUSG00000032010	Usp2	1.60341	20.9765	3.70956
ENSMUSG00000040447	Spns2	2.45375	31.6574	3.68948
ENSMUSG00000021253	Tgfb3	0.1852	2.37674	3.68182
ENSMUSG00000045257	Morn2	1.56709	20.1109	3.68182
ENSMUSG00000059049	Frem1	0.731204	8.93115	3.6105
ENSMUSG00000079844	Mkl2	1.38656	16.1776	3.54441
ENSMUSG00000072066	6720489N17Rik	0.293205	3.42072	3.54432
ENSMUSG00000083531	AC129013.2	0.221491	2.54089	3.52002
ENSMUSG00000039405	Prss23	3.48524	39.848	3.51517
ENSMUSG00000062675	AL592405.7	2.52835	28.2934	3.4842
ENSMUSG00000070348	Ccnd1	0.804164	8.63136	3.42403
ENSMUSG00000079118	Spnb5	2.71708	28.952	3.41353
ENSMUSG00000024222	Fkbp5	1.84253	19.516	3.4049
ENSMUSG00000027048	Abcb11	0.123368	1.2958	3.39279
ENSMUSG00000024049	Myom1	0.112184	1.17813	3.39256
ENSMUSG00000038527	C1rl	0.207387	2.17757	3.39232
ENSMUSG00000038893	Fam117a	0.273509	2.87185	3.39232
ENSMUSG00000024579	Pcyox1l	0.318392	3.34312	3.39232
ENSMUSG00000069601	Ank3	0.0440357	0.460075	3.38512
ENSMUSG00000000253	Gmpr	3.61662	36.9196	3.35168
ENSMUSG00000003949	Hlf	1.0581	10.781	3.34894
ENSMUSG00000006216	Clcnkb	0.543125	5.50752	3.34204
ENSMUSG00000044033	Ccdc141	0.234275	2.37554	3.34198
ENSMUSG00000028957	Per3	3.3486	33.8581	3.33787
ENSMUSG00000031016	Wee1	0.360695	3.5769	3.30986
ENSMUSG00000016344	2700038C09Rik	0.602959	5.7172	3.24518
ENSMUSG00000030008	1700040I03Rik	0.704284	6.59682	3.22754
ENSMUSG00000048330	Ric3	0.403688	3.77333	3.22453
ENSMUSG00000034295	Fhod3	0.490671	4.58064	3.22272
ENSMUSG00000039304	Tnfsf10	0.121904	1.13777	3.22239
ENSMUSG00000049872	Fam26e	0.158106	1.47566	3.22239
ENSMUSG00000024388	Myo7b	0.270098	2.52092	3.22239
ENSMUSG00000021696	Elovl7	0.314239	2.9329	3.22239
ENSMUSG00000020325	Fstl3	0.381149	3.55739	3.22239
ENSMUSG00000034926	Dhcr24	0.604331	5.64042	3.22239
ENSMUSG00000056313	1810011O10Rik	4.73885	44.2293	3.22239
ENSMUSG00000036214	1700022C21Rik	0.746089	6.9635	3.22239
ENSMUSG00000015312	Gadd45b	2.88154	26.8943	3.22239
ENSMUSG00000074899	Spnb5	2.53372	23.451	3.21032
ENSMUSG00000031765	Mt1	49.443	424.696	3.10259
ENSMUSG00000022748	2610528E23Rik	1.74028	14.9071	3.0986
ENSMUSG00000026193	Fn1	0.0763266	0.623567	3.03029
ENSMUSG00000006435	Neurl	0.177786	1.45199	3.02982
ENSMUSG00000079481	Nhsl2	0.0503123	0.410884	3.02975
ENSMUSG00000079462	RP24-193H8.3	0.123203	1.00616	3.02975
ENSMUSG00000055833	1700034H15Rik	0.144874	1.18314	3.02975
ENSMUSG00000049999	Ppp1r3d	0.188583	1.54009	3.02975
ENSMUSG00000020461	1700034F02Rik	0.291725	2.38242	3.02975
ENSMUSG00000006526	Tmem110	0.561916	4.58898	3.02975
ENSMUSG00000055633	Zfp580	0.681859	5.56851	3.02975
ENSMUSG00000078433	EG237412	2.00095	16.3411	3.02975
ENSMUSG00000083289	AC101299.3	2.7404	22.3799	3.02975
ENSMUSG00000029059	2810405K02Rik	0.990119	8.08598	3.02975
ENSMUSG00000040035	Disp2	0.0928224	0.73644	2.98802
ENSMUSG00000079117	Spnb5	4.92856	39.0394	2.98569
ENSMUSG00000028194	Ddah1	0.830005	6.50737	2.97088
ENSMUSG00000028341	Nr4a3	1.07811	8.42724	2.96655
ENSMUSG00000005413	Hmox1	4.65393	36.3716	2.96629
ENSMUSG00000040987	Mill2	1.98232	14.648	2.88544
ENSMUSG00000021835	Bmp4	0.322477	2.35533	2.86866
ENSMUSG00000019359	Gdpd2	7.27291	53.0885	2.86779
ENSMUSG00000022899	Slc15a2	0.610392	4.45077	2.86625
ENSMUSG00000052387	Trpm3	0.118455	0.842678	2.83065
ENSMUSG00000062609	Kcnj15	0.181587	1.27902	2.81631
ENSMUSG00000036151	Tm6sf2	0.473952	3.32464	2.81039
ENSMUSG00000036564	Ndrg4	0.227121	1.59079	2.80821
ENSMUSG00000055373	Fut9	0.0490448	0.343369	2.80759
ENSMUSG00000023963	Cyp39a1	0.286764	2.0076	2.80754
ENSMUSG00000032456	Nmnat3	0.340696	2.38502	2.80744
ENSMUSG00000019806	Aig1	0.983364	6.88366	2.80738
ENSMUSG00000027950	Chrnb2	0.112576	0.788034	2.80735
ENSMUSG00000044749	Abca6	0.11594	0.811579	2.80735
ENSMUSG00000026417	Pigr	0.175423	1.22796	2.80735
ENSMUSG00000037613	Tnfrsf23	0.187604	1.31323	2.80735
ENSMUSG00000042349	Ikbke	0.192603	1.34822	2.80735
ENSMUSG00000000385	Tmprss2	0.195468	1.36828	2.80735
ENSMUSG00000075281	AL844581.7-2	0.272864	1.91005	2.80735
ENSMUSG00000030108	Slc6a13	0.295603	2.06922	2.80735
ENSMUSG00000048899	Rimkla	0.300204	2.10143	2.80735
ENSMUSG00000050931	Sgms2	0.31271	2.18897	2.80735
ENSMUSG00000053279	Aldh1a1	0.315784	2.21049	2.80735
ENSMUSG00000057176	Gm166	0.354725	2.48308	2.80735
ENSMUSG00000062070	Pgk1	0.383424	2.68397	2.80735
ENSMUSG00000035711	Dok3	0.429893	3.00925	2.80735
ENSMUSG00000082389	Mkrn1-ps1	0.484667	3.39267	2.80735
ENSMUSG00000041556	Fbxo2	0.542921	3.80044	2.80735
ENSMUSG00000079233	AC125228.4-7	3.05775	21.4043	2.80735
ENSMUSG00000025470	Zfp511	1.44562	10.1194	2.80735
ENSMUSG00000065701	Y_RNA	134.615	942.303	2.80735
ENSMUSG00000026576	Atp1b1	1.56199	10.934	2.80735
ENSMUSG00000030701	Plekhb1	0.369494	2.57273	2.79968
ENSMUSG00000069637	AL670260.10	1.30526	9.01363	2.78777
ENSMUSG00000028073	Pear1	0.14107	0.95013	2.75171
ENSMUSG00000029563	Foxp2	0.0929091	0.617746	2.73312
ENSMUSG00000020287	Mpg	1.13004	7.37428	2.70613
ENSMUSG00000028542	Slc6a9	1.24833	8.0168	2.68303
ENSMUSG00000004951	Hspb1	2.22389	14.2705	2.68187
ENSMUSG00000028834	Trim63	0.686293	4.40371	2.68182
ENSMUSG00000027070	Lrp2	0.26512	1.69191	2.67394
ENSMUSG00000025221	Kcnip2	0.321017	2.01772	2.652
ENSMUSG00000021490	Slc34a1	1.01202	6.29932	2.63796
ENSMUSG00000036890	Gtdc1	1.81901	11.248	2.62844
ENSMUSG00000040562	Gstm2	0.672344	4.15608	2.62795
ENSMUSG00000080316	4930546H06Rik	4.02264	24.694	2.61795
ENSMUSG00000018362	Kpna2	0.326852	1.98423	2.60187
ENSMUSG00000046157	6330442E10Rik	0.854811	5.18585	2.6009
ENSMUSG00000056752	Dnahc9	0.477471	2.88281	2.59399
ENSMUSG00000028794	A3galt2	0.181195	1.06845	2.55991
ENSMUSG00000040896	Kcnd3	0.468678	2.75976	2.55787
ENSMUSG00000040170	Fmo2	0.280811	1.6534	2.55776
ENSMUSG00000032373	Car12	11.1319	65.134	2.54871
ENSMUSG00000034656	Cacna1a	0.0781353	0.456412	2.54629
ENSMUSG00000017969	Ptgis	0.397873	2.3213	2.54456
ENSMUSG00000051980	Casr	0.140962	0.822406	2.54455
ENSMUSG00000003617	Cp	0.159386	0.929904	2.54455
ENSMUSG00000022856	Tmem41a	0.589375	3.43819	2.54439
ENSMUSG00000032826	Ank2	0.103821	0.605637	2.54436
ENSMUSG00000029596	Sdsl	1.14837	6.69889	2.54434
ENSMUSG00000055471	Alk	0.11295	0.658876	2.54432
ENSMUSG00000031196	F8	0.158691	0.925697	2.54432
ENSMUSG00000027350	Chgb	0.228356	1.33208	2.54432
ENSMUSG00000056687	RP23-12N20.1	0.228989	1.33577	2.54432
ENSMUSG00000078816	Prkcc	0.256407	1.49571	2.54432
ENSMUSG00000047420	BC064033	0.411534	2.40061	2.54432
ENSMUSG00000082840	RP24-456I14.1	0.426405	2.48736	2.54432
ENSMUSG00000038046	Rnmtl1	0.459989	2.68327	2.54432
ENSMUSG00000037196	Pacrg	0.501047	2.92278	2.54432
ENSMUSG00000027327	1700037H04Rik	0.566319	3.30353	2.54432
ENSMUSG00000030703	Gdpd3	0.668458	3.89934	2.54432
ENSMUSG00000082938	AC110538.1	0.73285	4.27496	2.54432
ENSMUSG00000050490	AC100386.29	0.756832	4.41485	2.54432
ENSMUSG00000081264	RP23-413G24.1	0.760816	4.43809	2.54432
ENSMUSG00000026162	Nhej1	0.882786	5.14959	2.54432
ENSMUSG00000022613	Miox	1.34782	7.8623	2.54432
ENSMUSG00000063179	Pstk	1.92311	11.2181	2.54432
ENSMUSG00000026726	Cubn	0.198442	1.15481	2.54086
ENSMUSG00000028195	Cyr61	10.8313	60.581	2.48366
ENSMUSG00000051747	Ttn	0.0769452	0.426237	2.46975
ENSMUSG00000081557	AC121566.1	0.759787	4.13662	2.44478
ENSMUSG00000028041	Adam15	1.3135	7.11942	2.43834
ENSMUSG00000021260	Hhipl1	0.326112	1.75788	2.43039
ENSMUSG00000039116	Gpr126	7.15401	38.2006	2.41677
ENSMUSG00000038418	Egr1	1.40974	7.51862	2.41504
ENSMUSG00000022893	Adamts1	1.11716	5.9375	2.41002
ENSMUSG00000040990	Sh3kbp1	0.636076	3.35843	2.40052
ENSMUSG00000058254	Tspan7	0.0842107	0.44362	2.39725
ENSMUSG00000029452	Tmem116	0.286237	1.50778	2.39714
ENSMUSG00000002043	Trappc6a	2.56992	13.4946	2.39259
ENSMUSG00000023806	Rshl2b	0.741272	3.89175	2.39234
ENSMUSG00000045466	AI894139	0.464042	2.43622	2.39232
ENSMUSG00000024403	Atp6v1g2	0.986703	5.18019	2.39232
ENSMUSG00000042678	Myo15	0.0501476	0.261051	2.38008
ENSMUSG00000020389	Cdkl3	0.820684	4.2162	2.36105
ENSMUSG00000078695	Cisd3	1.53629	7.80728	2.34537
ENSMUSG00000060961	Slc4a4	0.186654	0.94509	2.34009
ENSMUSG00000053062	Jam2	0.138689	0.701094	2.33776
ENSMUSG00000052688	5430435G22Rik	0.527022	2.61688	2.31191
ENSMUSG00000002458	Rgs19	0.471419	2.33569	2.30877
ENSMUSG00000025429	Pstpip2	0.740093	3.64726	2.30103
ENSMUSG00000054855	Rnd1	0.288811	1.42024	2.29794
ENSMUSG00000061603	Akap6	0.432677	2.12536	2.29634
ENSMUSG00000024063	Lbh	6.0359	29.5759	2.29278
ENSMUSG00000024803	Ankrd1	1.85321	9.08075	2.29278
ENSMUSG00000054690	Emcn	0.500175	2.44299	2.28814
ENSMUSG00000017639	Rab11fip4	0.161732	0.788095	2.28477
ENSMUSG00000000948	Snrpn	0.764176	3.68865	2.27112
ENSMUSG00000036052	Dnajb5	0.409836	1.96159	2.25891
ENSMUSG00000030729	Pgm2l1	0.701757	3.34308	2.25213
ENSMUSG00000026950	Neb	2.34547	11.0968	2.2422
ENSMUSG00000027359	Slc27a2	0.826786	3.8916	2.23478
ENSMUSG00000024485	Slc4a9	0.231579	1.08186	2.22394
ENSMUSG00000028527	Ak3l1	0.145295	0.678245	2.22282
ENSMUSG00000019996	Mtap7	0.290449	1.35581	2.2228
ENSMUSG00000023259	Slc26a6	0.625559	2.92001	2.22276
ENSMUSG00000075054	1600012F09Rik	0.587399	2.74164	2.22262
ENSMUSG00000034333	Zbed4	0.120566	0.562702	2.22255
ENSMUSG00000028078	Dclk2	0.221694	1.0346	2.22243
ENSMUSG00000057098	Ebf1	0.289817	1.35251	2.22242
ENSMUSG00000079429	Heatr7b1	0.0793128	0.370126	2.22239
ENSMUSG00000049313	Sorl1	0.0858231	0.400508	2.22239
ENSMUSG00000052229	Gpr17	0.116196	0.542249	2.22239
ENSMUSG00000026039	Sgol2	0.124584	0.58139	2.22239
ENSMUSG00000036777	Anln	0.13037	0.608395	2.22239
ENSMUSG00000033191	Tie1	0.160609	0.74951	2.22239
ENSMUSG00000003545	Fosb	0.162872	0.760067	2.22239
ENSMUSG00000052520	Cyp2j5	0.167592	0.782098	2.22239
ENSMUSG00000027676	Ccdc39	0.16931	0.790114	2.22239
ENSMUSG00000063796	Slc22a8	0.178345	0.832277	2.22239
ENSMUSG00000031497	Tnfsf13b	0.18455	0.861233	2.22239
ENSMUSG00000025001	Hells	0.204309	0.953444	2.22239
ENSMUSG00000008438	Adam21	0.213356	0.995664	2.22239
ENSMUSG00000002076	Hsf2bp	0.218187	1.01821	2.22239
ENSMUSG00000021701	Plk2	0.22307	1.04099	2.22239
ENSMUSG00000056648	Hoxb8	0.236578	1.10403	2.22239
ENSMUSG00000058488	Kl	0.240063	1.12029	2.22239
ENSMUSG00000022615	Tymp	0.314924	1.46965	2.22239
ENSMUSG00000035121	Neil2	0.337537	1.57517	2.22239
ENSMUSG00000026628	Atf3	0.344373	1.60707	2.22239
ENSMUSG00000031661	Nkd1	0.379648	1.77169	2.22239
ENSMUSG00000021815	Zmynd17	0.393604	1.83682	2.22239
ENSMUSG00000064193	BX005181.5-1	0.393872	1.83807	2.22239
ENSMUSG00000039496	Armetl1	0.410942	1.91773	2.22239
ENSMUSG00000019762	Iyd	0.424527	1.98112	2.22239
ENSMUSG00000003849	Nqo1	0.427983	1.99726	2.22239
ENSMUSG00000014776	Nol3	0.43343	2.02268	2.22239
ENSMUSG00000031740	Mmp2	0.611416	2.85327	2.22239
ENSMUSG00000084115	RP23-412C22.2	0.614467	2.86751	2.22239
ENSMUSG00000040121	2210417D09Rik	0.740357	3.455	2.22239
ENSMUSG00000024177	Nme4	0.840441	3.92206	2.22239
ENSMUSG00000074903	AC113955.20-1	0.958919	4.47496	2.22239
ENSMUSG00000071568	AC136215.5-1	0.995232	4.64442	2.22239
ENSMUSG00000060639	Hist1h4i	1.09931	5.13009	2.22239
ENSMUSG00000039715	Wdr34	1.14269	5.33257	2.22239
ENSMUSG00000084022	RP23-31A20.2	1.19224	5.56381	2.22239
ENSMUSG00000069682	AC158592.4	1.30235	6.07763	2.22239
ENSMUSG00000051907	AC156608.10-1	1.53782	7.17649	2.22239
ENSMUSG00000074663	AC118696.14	5.34608	24.9484	2.22239
ENSMUSG00000083831	RP24-482A24.7	1.68589	7.86748	2.22239
ENSMUSG00000060019	AC132132.4	3.99065	18.623	2.22239
ENSMUSG00000084104	RP23-308K19.1	1.48651	6.93703	2.22239
ENSMUSG00000081661	RP23-163B21.4	10.6335	49.6229	2.22239
ENSMUSG00000065649	SNORA74	20.3128	94.7932	2.22239
ENSMUSG00000081629	RP23-249C15.1	2.14974	10.0321	2.22239
ENSMUSG00000084340	RP23-467O2.3	3.47566	16.2197	2.22239
ENSMUSG00000036504	Phpt1	1.51375	7.06417	2.22239
ENSMUSG00000014980	Tsen15	1.99614	9.31533	2.22239
ENSMUSG00000055435	Maf	0.281632	1.31237	2.22029
ENSMUSG00000026575	Nme7	1.86729	8.6763	2.21614
ENSMUSG00000083012	2810453I06Rik	0.812282	3.76508	2.21263
ENSMUSG00000024621	Csf1r	1.12793	5.16668	2.19556
ENSMUSG00000038910	Plcl2	1.61057	7.34516	2.18923
ENSMUSG00000020889	Nr1d1	36.0032	164.121	2.18856
ENSMUSG00000026826	Nr4a2	0.525769	2.38995	2.18448
ENSMUSG00000029681	Bcl7b	38.7363	173.649	2.16442
ENSMUSG00000057572	Zbtb8os	1.25945	5.64548	2.1643
ENSMUSG00000047473	Zfp30	0.240506	1.07381	2.15859
ENSMUSG00000028307	Aldob	2.16071	9.57914	2.14839
ENSMUSG00000022468	Pp11r	8.39306	37.104	2.14431
ENSMUSG00000051497	Kcnj16	0.499888	2.20357	2.14017
ENSMUSG00000080741	RP23-283N14.1	9.31993	41.0633	2.13946
ENSMUSG00000068742	Cry2	15.1711	66.7583	2.13762
ENSMUSG00000006360	Crip1	11.3365	49.5973	2.12928
ENSMUSG00000030103	Bhlhb2	3.1769	13.8989	2.12928
ENSMUSG00000026483	Fam129a	1.12204	4.89559	2.12535
ENSMUSG00000030087	Klf15	4.61459	20.0429	2.11882
ENSMUSG00000021185	9030617O03Rik	0.809468	3.51457	2.1183
ENSMUSG00000050852	AL772409.4	0.304645	1.32217	2.11771
ENSMUSG00000078496	RP23-326E2.2	1.03806	4.49252	2.11364
ENSMUSG00000073856	Iqck	0.444132	1.91634	2.10929
ENSMUSG00000050270	Tmem220	1.24515	5.32676	2.09694
ENSMUSG00000043372	Hexim2	1.70653	7.27026	2.09094
ENSMUSG00000028989	Angptl7	5.9455	25.3179	2.09029
ENSMUSG00000055027	Smyd1	1.5521	6.60522	2.08939
ENSMUSG00000022887	Masp1	0.562998	2.39588	2.08936
ENSMUSG00000032193	Ldlr	0.804538	3.40846	2.08289
ENSMUSG00000032489	Kif9	0.779164	3.29709	2.0812
ENSMUSG00000064307	Lrtomt	1.82389	7.7167	2.08097
ENSMUSG00000025144	Stra13	3.45023	14.577	2.07893
ENSMUSG00000063558	Aox1	0.691453	2.9041	2.07039
ENSMUSG00000079119	Spnb5	4.52446	19.0027	2.07039
ENSMUSG00000022362	9130401M01Rik	2.67065	11.1568	2.06266
ENSMUSG00000043760	Pkhd1	0.272548	1.12761	2.04868
ENSMUSG00000007655	Cav1	0.728235	3.01053	2.04754
ENSMUSG00000030208	Emp1	0.458922	1.87439	2.0301
ENSMUSG00000021822	Plau	0.551453	2.25177	2.02975
ENSMUSG00000081187	RP23-147K5.3	0.603549	2.46449	2.02975
ENSMUSG00000074896	Ifit3	0.624744	2.55104	2.02975
ENSMUSG00000046387	Pcdhb17	0.753349	3.07617	2.02975
ENSMUSG00000028251	2610029I01Rik	0.843479	3.44421	2.02975
ENSMUSG00000080049	Exosc6	1.08891	4.44638	2.02975
ENSMUSG00000027997	Casp6	1.11088	4.53608	2.02975
ENSMUSG00000059540	Tcea2	1.20086	4.9035	2.02975
ENSMUSG00000031023	D930014E17Rik	1.41894	5.794	2.02975
ENSMUSG00000004668	Abca13	0.470698	1.91726	2.02617
ENSMUSG00000015702	Anxa9	0.700547	2.84411	2.02142
ENSMUSG00000029648	Flt1	0.285339	1.15694	2.01956
ENSMUSG00000037907	Ankrd13b	0.184432	0.747029	2.01807
ENSMUSG00000054074	2810030E01Rik	0.590946	2.38139	2.0107
ENSMUSG00000041353	Tmem29	0.481439	1.93938	2.01017
ENSMUSG00000025372	Baiap2	9.46459	37.7741	1.99679
ENSMUSG00000048960	Prex2	0.509689	2.02177	1.98793
ENSMUSG00000034987	Hrh2	1.11707	4.43105	1.98793
ENSMUSG00000074811	Hps6	1.18241	4.69021	1.98793
ENSMUSG00000020108	Ddit4	1.94813	7.72757	1.98793
ENSMUSG00000036856	Wnt4	2.47945	9.83516	1.98793
ENSMUSG00000026972	Arrdc1	7.32685	29.0155	1.98556
ENSMUSG00000034898	Filip1	2.7423	10.7768	1.97446
ENSMUSG00000024206	Rfx2	0.563276	2.19076	1.95952
ENSMUSG00000031150	Ccdc120	0.510021	1.98342	1.95936
ENSMUSG00000015335	Zdhhc12	1.95784	7.61371	1.95934
ENSMUSG00000040466	Blvrb	2.98478	11.5702	1.95472
ENSMUSG00000006732	Mettl1	2.0673	8.01315	1.95462
ENSMUSG00000082232	RP23-135L5.5	8.05142	31.1855	1.95356
ENSMUSG00000028654	Mycl1	4.92609	19.055	1.95166
ENSMUSG00000002345	AC124327.3	10.6241	40.7256	1.9386
ENSMUSG00000030963	Umod	3.81565	14.5419	1.93021
ENSMUSG00000029304	Spp1	1.91899	7.2835	1.92429
ENSMUSG00000042116	Vwa1	0.799717	3.03226	1.92283
ENSMUSG00000020921	Tmem101	1.7429	6.60848	1.92283
ENSMUSG00000035637	Grhpr	0.696618	2.63267	1.91809
ENSMUSG00000031079	Zfp300	0.648634	2.42157	1.90046
ENSMUSG00000056486	Chn1	1.80687	6.68444	1.88731
ENSMUSG00000080975	AC164158.1	0.236668	0.874926	1.8863
ENSMUSG00000031639	Tlr3	0.840804	3.1063	1.88536
ENSMUSG00000023067	Cdkn1a	0.338327	1.24081	1.87479
ENSMUSG00000031539	Ap3m2	1.27436	4.67265	1.87447
ENSMUSG00000032278	Paqr5	0.663999	2.40839	1.85882
ENSMUSG00000029661	Col1a2	104.243	377.135	1.85513
ENSMUSG00000022286	Grhl2	0.131814	0.475385	1.8506
ENSMUSG00000069633	Pex11c	1.25019	4.49747	1.84696
ENSMUSG00000032507	Fbxl2	0.407216	1.45652	1.83866
ENSMUSG00000015289	Lage3	4.39316	15.7128	1.83861
ENSMUSG00000023034	Nr4a1	21.6888	77.1016	1.82981
ENSMUSG00000070780	Rbm47	0.415074	1.46743	1.82185
ENSMUSG00000062563	Cys1	14.0596	49.6188	1.81933
ENSMUSG00000054545	Ugt1a10	0.876052	3.08179	1.81468
ENSMUSG00000026773	Pfkfb3	2.84258	9.98695	1.81285
ENSMUSG00000082080	AC137152.1	0.221036	0.775594	1.81102
ENSMUSG00000042647	9330129D05Rik	0.554893	1.94609	1.8103
ENSMUSG00000028549	Itgb3bp	4.02194	14.1043	1.81017
ENSMUSG00000053302	AC124384.4	0.131694	0.461491	1.80912
ENSMUSG00000068876	Cgn	0.121224	0.424768	1.80901
ENSMUSG00000068699	Flnc	0.0661186	0.231561	1.80827
ENSMUSG00000002475	Abhd3	1.02629	3.59386	1.80809
ENSMUSG00000032478	Nme6	2.1052	7.37093	1.80789
ENSMUSG00000019734	Tmc4	0.577121	2.02046	1.80774
ENSMUSG00000039450	Dcxr	0.900406	3.15206	1.80765
ENSMUSG00000024301	Kifc1	0.487402	1.70624	1.80764
ENSMUSG00000060180	Myh13	0.102929	0.360315	1.80761
ENSMUSG00000035578	Iqcg	0.222071	0.777389	1.80761
ENSMUSG00000032807	Alox12b	0.280745	0.982783	1.80761
ENSMUSG00000028047	Thbs3	0.207049	0.724775	1.80756
ENSMUSG00000074639	BC089597	1.10135	3.8552	1.80753
ENSMUSG00000079467	AC127556.10	1.82418	6.38523	1.80749
ENSMUSG00000018570	2810408A11Rik	0.467747	1.63726	1.80748
ENSMUSG00000039062	Anpep	0.181752	0.636164	1.80743
ENSMUSG00000010538	1700021C14Rik	2.32225	8.12832	1.80743
ENSMUSG00000036854	Hspb6	0.618378	2.16441	1.80741
ENSMUSG00000006715	Gmnn	0.746048	2.61127	1.80741
ENSMUSG00000052135	Foxo6	0.317682	1.11191	1.80739
ENSMUSG00000021203	Otub2	0.669712	2.34403	1.80738
ENSMUSG00000008398	Elk3	0.368747	1.29062	1.80737
ENSMUSG00000083795	AC138285.1	2.35077	8.22769	1.80736
ENSMUSG00000050891	Tatdn1	3.23933	11.3377	1.80736
ENSMUSG00000021313	Ryr2	0.0348055	0.121819	1.80735
ENSMUSG00000053024	Cntn2	0.0619444	0.216806	1.80735
ENSMUSG00000009376	Met	0.0874986	0.306245	1.80735
ENSMUSG00000040710	St8sia4	0.111084	0.388794	1.80735
ENSMUSG00000051228	Nyx	0.11601	0.406034	1.80735
ENSMUSG00000043639	Rbm20	0.129378	0.452825	1.80735
ENSMUSG00000020654	Adcy3	0.130194	0.45568	1.80735
ENSMUSG00000018849	Wwc1	0.135535	0.474373	1.80735
ENSMUSG00000060176	Kif27	0.135694	0.474929	1.80735
ENSMUSG00000031480	Thsd1	0.138257	0.483901	1.80735
ENSMUSG00000055538	AC154759.2-3	0.138689	0.48541	1.80735
ENSMUSG00000021611	Tert	0.143259	0.501406	1.80735
ENSMUSG00000037239	Spred3	0.149985	0.524949	1.80735
ENSMUSG00000025983	Ccdc150	0.160342	0.561197	1.80735
ENSMUSG00000083520	RP23-436F2.3	0.171266	0.599431	1.80735
ENSMUSG00000027030	Stk39	0.173424	0.606983	1.80735
ENSMUSG00000030340	Scnn1a	0.175636	0.614727	1.80735
ENSMUSG00000078157	4931440F15Rik	0.188153	0.658536	1.80735
ENSMUSG00000022074	Tnfrsf10b	0.198488	0.694708	1.80735
ENSMUSG00000003032	Klf4	0.203949	0.713822	1.80735
ENSMUSG00000045092	S1pr1	0.205471	0.719149	1.80735
ENSMUSG00000030498	Gas2	0.211252	0.739381	1.80735
ENSMUSG00000028137	Tnrc4	0.227368	0.795788	1.80735
ENSMUSG00000005410	Mcm5	0.238039	0.833137	1.80735
ENSMUSG00000028715	Cyp4a14	0.247093	0.864825	1.80735
ENSMUSG00000046191	AC020967.2	0.247834	0.86742	1.80735
ENSMUSG00000028339	Col15a1	0.252488	0.883708	1.80735
ENSMUSG00000074766	Ism1	0.258124	0.903434	1.80735
ENSMUSG00000042195	Slc35f2	0.268057	0.938199	1.80735
ENSMUSG00000054582	1810053B01Rik	0.27494	0.96229	1.80735
ENSMUSG00000024131	Slc3a1	0.278919	0.976216	1.80735
ENSMUSG00000028862	Map3k6	0.279861	0.979514	1.80735
ENSMUSG00000048636	A730049H05Rik	0.283431	0.992008	1.80735
ENSMUSG00000037124	Trim58	0.290407	1.01642	1.80735
ENSMUSG00000032105	Pdzd3	0.292908	1.02518	1.80735
ENSMUSG00000048332	Lhfp	0.3069	1.07415	1.80735
ENSMUSG00000081881	RP23-217B8.5	0.308538	1.07988	1.80735
ENSMUSG00000074160	Vmn2r57	0.317166	1.11008	1.80735
ENSMUSG00000067283	Hspa1a	0.334607	1.17113	1.80735
ENSMUSG00000059309	Hist1h3f	0.351064	1.22872	1.80735
ENSMUSG00000002083	Bbc3	0.367346	1.28571	1.80735
ENSMUSG00000062298	AC153516.8	0.382916	1.34021	1.80735
ENSMUSG00000056679	Gpr173	0.383928	1.34375	1.80735
ENSMUSG00000004098	Col5a3	0.392993	1.37548	1.80735
ENSMUSG00000024694	Keg1	0.39603	1.38611	1.80735
ENSMUSG00000037904	Ankrd9	0.397664	1.39183	1.80735
ENSMUSG00000038884	A230050P20Rik	0.408337	1.42918	1.80735
ENSMUSG00000068299	1700019G17Rik	0.410359	1.43626	1.80735
ENSMUSG00000027939	Nup210l	0.422192	1.47767	1.80735
ENSMUSG00000021974	Fgf9	0.432465	1.51363	1.80735
ENSMUSG00000033508	Asprv1	0.435396	1.52389	1.80735
ENSMUSG00000078794	Dact3	0.440195	1.54068	1.80735
ENSMUSG00000051537	EG331392	0.477069	1.66974	1.80735
ENSMUSG00000080899	RP23-149P4.1	0.480239	1.68084	1.80735
ENSMUSG00000023336	Wfdc1	0.571355	1.99974	1.80735
ENSMUSG00000071748	RP23-149C7.4	0.574602	2.01111	1.80735
ENSMUSG00000041773	Enc1	0.637478	2.23117	1.80735
ENSMUSG00000037214	Thap1	0.638206	2.23372	1.80735
ENSMUSG00000047557	Lxn	0.648951	2.27133	1.80735
ENSMUSG00000045149	AC171401.8	0.700869	2.45304	1.80735
ENSMUSG00000073366	AC144860.2-1	0.747053	2.61469	1.80735
ENSMUSG00000031951	4932417I16Rik	0.748989	2.62146	1.80735
ENSMUSG00000038060	Dlec1	0.908757	3.18065	1.80735
ENSMUSG00000074558	AC131780.5-11	1.20971	4.23397	1.80735
ENSMUSG00000020988	L2hgdh	1.24972	4.37403	1.80735
ENSMUSG00000056895	Hist3h2ba	1.37351	4.80727	1.80735
ENSMUSG00000012483	Rpa3	1.41728	4.96046	1.80735
ENSMUSG00000024893	2700046G09Rik	1.4827	5.18943	1.80735
ENSMUSG00000081651	RP23-36H10.1	1.6335	5.71724	1.80735
ENSMUSG00000067626	AU017193	10.6335	37.2172	1.80735
ENSMUSG00000075527	AC154885.9-1	3.07389	10.7586	1.80735
ENSMUSG00000069266	Hist1h4b	1.99405	6.97916	1.80735
ENSMUSG00000057863	Rpl36	3.17428	11.11	1.80735
ENSMUSG00000084436	SRP_euk_arch	6.10166	21.3558	1.80735
ENSMUSG00000051811	Cox6b2	2.08013	7.28047	1.80735
ENSMUSG00000042485	Mustn1	2.09521	7.33323	1.80735
ENSMUSG00000071460	AC165327.4-1	2.28572	8	1.80735
ENSMUSG00000069540	EG237433	2.91963	10.2187	1.80735
ENSMUSG00000070497	AL833787.8	64.1465	224.513	1.80735
ENSMUSG00000044330	AC138528.8-1	4.22101	14.7735	1.80735
ENSMUSG00000080860	RP23-165L23.4	5.48079	19.1828	1.80735
ENSMUSG00000079610	Ankrd39	1.82694	6.39429	1.80735
ENSMUSG00000021018	Polr2h	1.89894	6.6463	1.80735
ENSMUSG00000060288	Ppih	2.65966	9.30881	1.80735
ENSMUSG00000055963	AL808105.15-1	1.83267	6.41434	1.80735
ENSMUSG00000073549	Fam38b2	0.134089	0.469298	1.80731
ENSMUSG00000026825	Dnm1	0.617736	2.16194	1.80726
ENSMUSG00000002104	Rapsn	0.465887	1.63037	1.80715
ENSMUSG00000045095	Magi1	1.82912	6.39799	1.80647
ENSMUSG00000039546	Ajap1	1.00959	3.5305	1.8061
ENSMUSG00000029633	AC157095.9-1	0.271541	0.949275	1.80566
ENSMUSG00000020485	Supt4h1	4.62181	15.9969	1.79126
ENSMUSG00000031394	Opn1mw	0.566464	1.95738	1.78887
ENSMUSG00000011267	Zfp296	0.441081	1.52347	1.78824
ENSMUSG00000039683	Sdk1	0.0569588	0.196656	1.78769
ENSMUSG00000001802	Lrp3	0.231027	0.796903	1.78634
ENSMUSG00000054752	Fsd1l	0.53809	1.83672	1.77121
ENSMUSG00000050395	Tnfsf15	4.09803	13.9085	1.76296
ENSMUSG00000043448	Gjc2	0.293293	0.993955	1.76084
ENSMUSG00000026833	Olfm1	4.09938	13.8709	1.75859
ENSMUSG00000003759	Shkbp1	2.68555	9.0861	1.75845
ENSMUSG00000021733	Slc4a7	1.85208	6.25413	1.75567
ENSMUSG00000048731	Ggnbp1	5.37641	18.1342	1.754
ENSMUSG00000024194	Cuta	10.1556	34.0715	1.74629
ENSMUSG00000048376	F2r	40.0231	133.566	1.73864
ENSMUSG00000081289	RP23-404M22.4	1.35636	4.52119	1.73697
ENSMUSG00000021273	Fdft1	2.76464	9.21545	1.73697
ENSMUSG00000026958	Dpp7	2.78365	9.27884	1.73697
ENSMUSG00000023905	Tnfrsf12a	16.277	54.2566	1.73697
ENSMUSG00000034799	Unc13a	0.117067	0.389692	1.73501
ENSMUSG00000020027	Socs2	3.50445	11.5988	1.72672
ENSMUSG00000046442	Ppm1e	0.472842	1.54462	1.70782
ENSMUSG00000000555	Itga5	1.3839	4.52074	1.70782
ENSMUSG00000038065	2410066E13Rik	7.49031	24.4683	1.70782
ENSMUSG00000001700	Gramd3	1.29111	4.20987	1.70517
ENSMUSG00000048537	Phldb1	9.35227	30.3905	1.70023
ENSMUSG00000027202	Slc12a1	1.69138	5.46447	1.69188
ENSMUSG00000041774	Ydjc	0.38241	1.23436	1.69057
ENSMUSG00000050192	Eif5a2	2.05161	6.61745	1.68952
ENSMUSG00000015133	Lrrk1	6.77785	21.8478	1.68859
ENSMUSG00000033147	AC165165.3	0.290555	0.936307	1.68817
ENSMUSG00000053985	Zfp14	1.15459	3.71751	1.68696
ENSMUSG00000003352	Cacnb3	0.936691	3.0053	1.68187
ENSMUSG00000024691	4632417K18Rik	0.754331	2.42015	1.68182
ENSMUSG00000049357	4933408B17Rik	1.07024	3.43369	1.68182
ENSMUSG00000051977	Prdm9	1.68573	5.40838	1.68182
ENSMUSG00000010054	Tusc2	5.8855	18.8827	1.68182
ENSMUSG00000003541	Ier3	22.6998	72.8285	1.68182
ENSMUSG00000022940	Pigp	8.57534	27.487	1.68048
ENSMUSG00000041849	Card6	0.802491	2.56542	1.67664
ENSMUSG00000020707	Rnf135	3.28897	10.5063	1.67555
ENSMUSG00000026971	Itgb6	0.126964	0.404414	1.67142
ENSMUSG00000038685	Rtel1	3.49001	11.0924	1.66826
ENSMUSG00000000861	Bcl11a	0.0998948	0.316995	1.66598
ENSMUSG00000038486	Sv2a	1.08218	3.4269	1.66297
ENSMUSG00000062808	Hist1h3d	3.86209	12.23	1.66297
ENSMUSG00000083040	AL807784.11-4	0.432406	1.36776	1.66136
ENSMUSG00000042210	Abhd14a	4.0396	12.7635	1.65974
ENSMUSG00000030554	Synm	2.15334	6.73606	1.64533
ENSMUSG00000027983	Cyp2u1	0.411534	1.28414	1.64172
ENSMUSG00000035126	Wdr78	1.28064	3.9934	1.64076
ENSMUSG00000044966	Fbxo48	1.20712	3.76083	1.63948
ENSMUSG00000034903	Cobll1	0.462747	1.43995	1.63772
ENSMUSG00000081730	RP23-316M14.3	3.54748	11.037	1.63748
ENSMUSG00000044941	AC165433.5-2	1.22501	3.81117	1.63744
ENSMUSG00000071478	Hist1h2ad	4.67591	14.5473	1.63743
ENSMUSG00000075285	AC154608.3	17.4918	54.419	1.63743
ENSMUSG00000069273	Hist1h3e	2.73178	8.49886	1.63743
ENSMUSG00000020553	Pctp	2.02522	6.3007	1.63743
ENSMUSG00000024537	Psmg2	4.45927	13.8733	1.63743
ENSMUSG00000040952	Rps19	2.13559	6.608	1.62958
ENSMUSG00000025790	Slco3a1	0.217688	0.672619	1.62753
ENSMUSG00000022091	Sorbs3	16.1972	49.9768	1.62552
ENSMUSG00000076036	AC151602.4-4	726.413	2237.45	1.62299
ENSMUSG00000029674	Limk1	2.31817	7.13043	1.621
ENSMUSG00000055003	Lrtm2	3.34114	10.2561	1.61808
ENSMUSG00000005087	Cd44	1.78621	5.45033	1.60944
ENSMUSG00000079444	Prickle4	0.732803	2.22639	1.60321
ENSMUSG00000031958	Ldhd	2.50423	7.59863	1.60137
ENSMUSG00000029851	Fam115c	1.34683	4.08537	1.6009
ENSMUSG00000043648	Pld6	3.73034	11.3154	1.6009
ENSMUSG00000053090	AC154436.2	1.22578	3.70664	1.59642
ENSMUSG00000011382	Dhdh	6.38136	19.1441	1.58496
ENSMUSG00000039621	Prex1	0.102928	0.308622	1.5842
ENSMUSG00000032305	2310046O06Rik	7.33055	21.9517	1.58234
ENSMUSG00000006403	Adamts4	0.162405	0.483212	1.57306
ENSMUSG00000022707	Gbe1	5.90219	17.5519	1.57231
ENSMUSG00000020961	Ston2	18.3774	54.5754	1.57032
ENSMUSG00000005628	Tmod4	1.09199	3.24284	1.57029
ENSMUSG00000049690	E030049G20Rik	1.09374	3.24723	1.56994
ENSMUSG00000073745	AL645468.11-2	5.12893	15.1588	1.56343
ENSMUSG00000030417	Pdcd5	4.08644	12.0471	1.55977
ENSMUSG00000057246	Tesb	0.459208	1.35248	1.55839
ENSMUSG00000029073	Gltpd1	1.64465	4.83201	1.55484
ENSMUSG00000028322	Exosc3	4.78996	14.0675	1.55428
ENSMUSG00000030790	Adm	44.777	131.168	1.55058
ENSMUSG00000030711	Sult1a1	3.18864	9.33875	1.55029
ENSMUSG00000041644	Slc5a12	0.349192	1.01926	1.54543
ENSMUSG00000030761	Myo7a	0.171832	0.501288	1.54464
ENSMUSG00000030945	Acsm2	0.52931	1.54416	1.54464
ENSMUSG00000005373	Mlxipl	0.344903	1.00612	1.54455
ENSMUSG00000047443	BC056923	0.442554	1.29084	1.54439
ENSMUSG00000039041	Adrm1	1.29064	3.7644	1.54434
ENSMUSG00000035849	Krt222	0.456356	1.33105	1.54433
ENSMUSG00000028222	Calb1	0.287587	0.838795	1.54432
ENSMUSG00000010751	Tnfrsf22	0.292312	0.852577	1.54432
ENSMUSG00000074743	Thbd	0.328333	0.957637	1.54432
ENSMUSG00000021047	Nova1	0.348415	1.01621	1.54432
ENSMUSG00000072568	AC164597.11-1	0.354394	1.03365	1.54432
ENSMUSG00000031881	Cdh16	0.433593	1.26465	1.54432
ENSMUSG00000029413	Naaa	0.523968	1.52824	1.54432
ENSMUSG00000044390	Tigd3	0.604495	1.76311	1.54432
ENSMUSG00000042622	Maff	0.667669	1.94737	1.54432
ENSMUSG00000066057	2610044O15Rik	0.773517	2.25609	1.54432
ENSMUSG00000044664	Tessp2	0.847187	2.47096	1.54432
ENSMUSG00000019796	Lrp11	1.11085	3.23996	1.54432
ENSMUSG00000053730	Tmem39b	1.43921	4.19769	1.54432
ENSMUSG00000023791	Pigx	1.47317	4.29674	1.54432
ENSMUSG00000057103	Cml1	1.52968	4.46157	1.54432
ENSMUSG00000081933	RP23-467O2.1	3.00391	8.76139	1.54432
ENSMUSG00000033020	Polr2f	3.50462	10.2218	1.54432
ENSMUSG00000043618	AC162171.7	4.70154	13.7128	1.54432
ENSMUSG00000067510	6720487G11Rik	6.87006	20.0377	1.54432
ENSMUSG00000074102	Rbm15b	7.38655	21.5441	1.54432
ENSMUSG00000075575	0610040B10Rik	2.48172	7.23835	1.54432
ENSMUSG00000024437	AC122546.14-1	2.71477	7.91808	1.54432
ENSMUSG00000079002	C030006K11Rik	2.26303	6.60049	1.54432
ENSMUSG00000061518	Cox5b	12.7562	37.2055	1.54432
ENSMUSG00000029759	Pon3	2.19155	6.39201	1.54432
ENSMUSG00000028832	Stmn1	1.50972	4.40333	1.54431
ENSMUSG00000073126	AC132312.4	4.45189	12.9792	1.54372
ENSMUSG00000037386	Rims2	0.895952	2.61208	1.5437
ENSMUSG00000054083	Capn12	0.369926	1.07416	1.5379
ENSMUSG00000038894	Irs2	11.0659	32.0962	1.53628
ENSMUSG00000026730	Pter	2.30142	6.67012	1.53519
ENSMUSG00000039005	Tlr4	3.5286	10.1896	1.52993
ENSMUSG00000048126	Col6a3	0.0675355	0.194941	1.52932
ENSMUSG00000034175	Rhbdd3	2.54694	7.29702	1.51854
ENSMUSG00000046312	AI464131	1.60934	4.60857	1.51785
ENSMUSG00000065353	SNORA73	508.305	1451.88	1.51416
ENSMUSG00000029802	Abcg2	1.65166	4.71386	1.51299
ENSMUSG00000022475	Hdac7	4.57535	13.052	1.51232
ENSMUSG00000056014	A430033K04Rik	6.97453	19.8811	1.51123
ENSMUSG00000051000	Fam160a1	4.59552	13.0802	1.50909
ENSMUSG00000019960	Dusp6	3.57049	10.1536	1.50779
ENSMUSG00000027848	Olfml3	0.387796	1.0969	1.50007
ENSMUSG00000037016	Frem2	0.0476032	0.134534	1.49884
ENSMUSG00000030257	Srgap3	5.28746	14.9387	1.4984
ENSMUSG00000079415	Cntf	3.3155	9.36475	1.49802
ENSMUSG00000046318	Ccbe1	4.69565	13.2565	1.49731
ENSMUSG00000046526	AL645727.16	13.0529	36.8292	1.49648
ENSMUSG00000038079	Als2cr4	3.56272	9.97962	1.48601
ENSMUSG00000075393	AC162693.5	1.36496	3.8219	1.48543
ENSMUSG00000084052	RP23-41E14.8	11.7062	32.7775	1.48543
ENSMUSG00000066357	Wdr6	3.76232	10.5345	1.48543
ENSMUSG00000032940	Rbm11	0.483047	1.35008	1.48281
ENSMUSG00000074623	Gm826	2.21545	6.18916	1.48214
ENSMUSG00000021190	Lgmn	4.60015	12.7981	1.47618
ENSMUSG00000061578	Ksr2	2.22285	6.18003	1.4752
ENSMUSG00000045005	Fzd5	6.47385	17.938	1.47032
ENSMUSG00000030170	Wnt5b	4.96305	13.7471	1.46983
ENSMUSG00000008855	Hdac5	11.3131	31.2972	1.46804
ENSMUSG00000054728	Phactr1	1.26205	3.48913	1.4671
ENSMUSG00000043259	Fam13c	3.54253	9.77766	1.46471
ENSMUSG00000045838	A430105I19Rik	4.63378	12.7643	1.46186
ENSMUSG00000034023	Fancd2	0.252706	0.695071	1.4597
ENSMUSG00000025156	Gps1	1.28561	3.52155	1.45375
ENSMUSG00000021759	Ppap2a	20.7714	56.8898	1.45357
ENSMUSG00000006342	Susd2	0.574937	1.56548	1.44513
ENSMUSG00000024330	Col11a2	0.314084	0.855168	1.44506
ENSMUSG00000026072	Il1r1	0.382165	1.04052	1.44504
ENSMUSG00000022364	Wdr67	0.556464	1.51486	1.44483
ENSMUSG00000024253	Dync2li1	2.12059	5.77287	1.44482
ENSMUSG00000016028	Celsr1	0.159883	0.435236	1.44478
ENSMUSG00000031548	Sfrp1	0.417971	1.13781	1.44478
ENSMUSG00000071722	Spin4	0.436702	1.1888	1.44478
ENSMUSG00000033356	Pus7l	0.65954	1.79541	1.44478
ENSMUSG00000045934	Mtmr11	0.683178	1.85976	1.44478
ENSMUSG00000050312	Nsun3	0.965803	2.62913	1.44478
ENSMUSG00000046675	D230037D09Rik	1.09507	2.98101	1.44478
ENSMUSG00000043773	1700048O20Rik	1.20376	3.27689	1.44478
ENSMUSG00000081436	AC163013.1	1.40228	3.81732	1.44478
ENSMUSG00000082896	AC124976.1	1.74331	4.74569	1.44478
ENSMUSG00000021250	Fos	1.81919	4.95225	1.44478
ENSMUSG00000035129	AC190403.1	1.93383	5.26431	1.44478
ENSMUSG00000032121	Tmem218	2.20694	6.00779	1.44478
ENSMUSG00000060214	AC147612.5-1	2.93517	7.9902	1.44478
ENSMUSG00000081930	RP23-416K12.3	2.48876	6.77497	1.44478
ENSMUSG00000054894	Atp5s	3.03799	8.27008	1.44478
ENSMUSG00000072692	AC119205.8-1	7.8141	21.2717	1.44478
ENSMUSG00000021958	2610028A01Rik	3.32624	9.05476	1.44478
ENSMUSG00000024878	Cbwd1	3.04054	8.27702	1.44478
ENSMUSG00000031626	Sorbs2	0.66689	1.81503	1.44447
ENSMUSG00000027199	Gatm	6.26687	16.9315	1.4339
ENSMUSG00000034269	Setd5	65.8078	176.955	1.42705
ENSMUSG00000039891	Txlnb	3.17007	8.52243	1.42675
ENSMUSG00000022665	Ccdc80	3.99904	10.7395	1.4252
ENSMUSG00000020604	Arsg	1.32654	3.56104	1.42464
ENSMUSG00000052837	Junb	6.93306	18.6037	1.42403
ENSMUSG00000029710	Ephb4	0.140532	0.376523	1.42184
ENSMUSG00000022130	Tgds	4.53248	12.0866	1.41504
ENSMUSG00000038697	Taf5l	2.98589	7.96237	1.41504
ENSMUSG00000028573	Fggy	3.36777	8.97535	1.41418
ENSMUSG00000042854	Trp53rk	0.985036	2.62463	1.41386
ENSMUSG00000020392	Cdkn2aipnl	4.35011	11.5336	1.40671
ENSMUSG00000069255	Dusp22	4.08633	10.7986	1.40196
ENSMUSG00000024190	Dusp1	28.2942	74.5637	1.39796
ENSMUSG00000022389	Tef	33.9349	89.2863	1.39567
ENSMUSG00000033192	Lpcat2	0.889875	2.33592	1.39232
ENSMUSG00000024897	Apba1	1.43784	3.77433	1.39232
ENSMUSG00000033446	P2ry5	1.4638	3.84249	1.39232
ENSMUSG00000073527	AC154873.6	12.9076	33.8824	1.39232
ENSMUSG00000043445	Pgp	2.80008	7.35022	1.39232
ENSMUSG00000084342	RP23-222K9.3	2.5416	6.6717	1.39232
ENSMUSG00000047989	Ino80c	7.40131	19.4284	1.39232
ENSMUSG00000003190	Bcl2l12	5.31082	13.9409	1.39232
ENSMUSG00000032280	Tle3	2.7206	7.10379	1.38466
ENSMUSG00000027427	Polr3f	7.44914	19.4268	1.3829
ENSMUSG00000039195	1110008P14Rik	12.9459	33.5636	1.3744
ENSMUSG00000034730	Bai1	0.218254	0.564027	1.36976
ENSMUSG00000064128	Cenpj	1.95194	5.04251	1.36923
ENSMUSG00000018906	P4ha2	23.5607	60.7445	1.36637
ENSMUSG00000000278	Scpep1	1.69856	4.37615	1.36535
ENSMUSG00000025931	Paqr8	0.576003	1.47841	1.3599
ENSMUSG00000040722	Scamp5	0.967205	2.48249	1.3599
ENSMUSG00000039725	2810408M09Rik	1.73426	4.45126	1.3599
ENSMUSG00000016206	H2-M3	2.36196	6.06236	1.3599
ENSMUSG00000022235	Cmbl	3.41332	8.76086	1.3599
ENSMUSG00000065226	SNORA8	340.624	874.268	1.3599
ENSMUSG00000074989	AL606494.4	23.696	60.8153	1.35979
ENSMUSG00000080643	mmu-mir-699	14508	37025.7	1.35168
ENSMUSG00000029001	Fbxo44	6.22541	15.8585	1.34902
ENSMUSG00000039096	Rsad1	1.61343	4.1069	1.34792
ENSMUSG00000037035	Inhbb	3.1377	7.98688	1.34792
ENSMUSG00000028634	Hivep3	0.992374	2.52384	1.34667
ENSMUSG00000002846	4930455C21Rik	7.54946	19.1696	1.34438
ENSMUSG00000045160	Bola3	5.2715	13.3781	1.34359
ENSMUSG00000023345	Wdr51a	0.52994	1.34394	1.34257
ENSMUSG00000036225	Kctd1	0.36828	0.933549	1.34192
ENSMUSG00000019970	Sgk1	1.5709	3.97134	1.33803
ENSMUSG00000033585	Ndn	2.39092	6.04371	1.33787
ENSMUSG00000080836	AC158114.4	13.5008	34.127	1.33787
ENSMUSG00000031389	Arhgap4	2.01503	5.0933	1.3378
ENSMUSG00000026255	Efhd1	0.350001	0.884635	1.33772
ENSMUSG00000056458	Rage	0.949123	2.39536	1.33558
ENSMUSG00000041417	Pik3r1	11.8842	29.8994	1.33108
ENSMUSG00000031672	Got2	3.7115	9.27874	1.32193
ENSMUSG00000025008	Tctn3	3.20711	8.01778	1.32193
ENSMUSG00000039347	Atp6v0e2	8.12192	20.3048	1.32193
ENSMUSG00000030096	Slc6a6	41.7723	104.398	1.32148
ENSMUSG00000041762	Gpr155	4.76886	11.8851	1.31744
ENSMUSG00000004267	Eno2	0.65554	1.6303	1.31438
ENSMUSG00000031901	Dus2l	2.4737	6.14376	1.31245
ENSMUSG00000020657	Dnajc27	0.730319	1.81333	1.31204
ENSMUSG00000082051	AC102248.2	2.12573	5.27004	1.30986
ENSMUSG00000030246	Ldhb	4.34745	10.778	1.30986
ENSMUSG00000032577	Mapkapk3	3.38637	8.38858	1.30869
ENSMUSG00000031431	Tsc22d3	53.17	131.417	1.30546
ENSMUSG00000023019	Gpd1	9.83784	24.2592	1.30212
ENSMUSG00000030515	Tarsl2	1.75093	4.31247	1.3004
ENSMUSG00000049643	2310022A10Rik	2.26448	5.57734	1.30039
ENSMUSG00000022512	Cldn1	3.42916	8.4459	1.30039
ENSMUSG00000036466	Megf11	0.0892407	0.219206	1.29651
ENSMUSG00000017718	Afmid	2.72735	6.68201	1.29278
ENSMUSG00000030562	Nox4	0.340162	0.829486	1.28599
ENSMUSG00000003438	Timm50	5.06325	12.344	1.28568
ENSMUSG00000013033	Lphn1	0.641583	1.56341	1.28499
ENSMUSG00000016257	Slmo2	11.1682	27.2066	1.28456
ENSMUSG00000031145	Prickle3	2.39334	5.8211	1.28227
ENSMUSG00000031105	Slc25a14	2.93397	7.12579	1.2802
ENSMUSG00000021097	Clmn	17.7192	42.9261	1.27654
ENSMUSG00000033467	Crlf2	7.21456	17.4354	1.27304
ENSMUSG00000026851	BC005624	7.60803	18.3861	1.27302
ENSMUSG00000020775	Mrpl38	6.69	16.1675	1.27302
ENSMUSG00000028402	Mpdz	0.370567	0.894332	1.27108
ENSMUSG00000021470	9330134C04Rik	11.6561	28.0798	1.26844
ENSMUSG00000025981	Coq10b	13.5959	32.7487	1.26826
ENSMUSG00000051076	Vtcn1	29.8532	71.8866	1.26784
ENSMUSG00000019066	Rab3d	4.87045	11.6969	1.26399
ENSMUSG00000000811	Txnrd3	1.15455	2.76604	1.2605
ENSMUSG00000010051	Hyal1	1.00198	2.40037	1.2604
ENSMUSG00000030731	Syt3	1.29644	3.10465	1.25987
ENSMUSG00000021123	Rdh12	0.396573	0.947922	1.25718
ENSMUSG00000024544	D18Ertd653e	1.00908	2.39997	1.24998
ENSMUSG00000030037	Mrpl53	13.7712	32.6983	1.24756
ENSMUSG00000057541	Pus7	2.21877	5.26033	1.24539
ENSMUSG00000042842	Serpinb6b	37.0295	87.4707	1.24013
ENSMUSG00000021775	Nr1d2	24.956	58.7054	1.23411
ENSMUSG00000058447	Zfp82	0.751601	1.76393	1.23075
ENSMUSG00000026880	Stom	1.1939	2.80188	1.2307
ENSMUSG00000026941	Mamdc4	1.13943	2.67	1.22852
ENSMUSG00000050174	Nudt6	3.31929	7.77582	1.22812
ENSMUSG00000020120	Plek	0.156997	0.367211	1.22588
ENSMUSG00000025927	Tcfap2b	0.0990513	0.231596	1.22536
ENSMUSG00000028370	Pappa	0.053316	0.12454	1.22396
ENSMUSG00000037926	Ssh2	0.277715	0.648607	1.22374
ENSMUSG00000020101	4632428N05Rik	0.125775	0.293745	1.22372
ENSMUSG00000032125	Robo4	0.164716	0.384672	1.22365
ENSMUSG00000025081	Tdrd1	0.123167	0.28763	1.2236
ENSMUSG00000042763	Gm50	0.227759	0.531883	1.2236
ENSMUSG00000062175	Tgif2	0.842204	1.96675	1.22357
ENSMUSG00000025650	Col7a1	0.128359	0.299736	1.22351
ENSMUSG00000045284	Wdr40b	0.177028	0.413383	1.2235
ENSMUSG00000057378	Ryr3	0.0381526	0.089089	1.22346
ENSMUSG00000048895	Cdk5r1	0.291945	0.6816	1.22323
ENSMUSG00000020903	Stx8	11.7235	27.3685	1.22311
ENSMUSG00000041828	Abca8a	0.10817	0.252513	1.22306
ENSMUSG00000083131	RP23-114E15.2	1.57915	3.68575	1.22281
ENSMUSG00000042331	Cytsb	0.248934	0.580931	1.2226
ENSMUSG00000001986	Gria3	0.11709	0.273247	1.22259
ENSMUSG00000017861	Mybl2	0.237499	0.554232	1.22257
ENSMUSG00000039323	Igfbp2	0.806361	1.88169	1.22254
ENSMUSG00000027375	Mal	0.240379	0.560932	1.22252
ENSMUSG00000025665	Rps6ka6	0.157697	0.367989	1.2225
ENSMUSG00000039835	Nhsl1	0.0893972	0.208606	1.22248
ENSMUSG00000026610	Esrrg	0.249637	0.582506	1.22244
ENSMUSG00000066196	Spag8	0.55275	1.28979	1.22244
ENSMUSG00000042333	Tnfrsf14	0.835582	1.94975	1.22243
ENSMUSG00000056445	5730446D14Rik	0.677068	1.57985	1.22242
ENSMUSG00000020620	Abca8b	0.939352	2.19187	1.22242
ENSMUSG00000083802	RP23-130J1.5	2.09518	4.88882	1.22242
ENSMUSG00000058297	Spock2	0.165289	0.385679	1.22241
ENSMUSG00000066392	Nrxn3	0.217037	0.506426	1.22241
ENSMUSG00000024451	Arap3	0.409574	0.955682	1.22241
ENSMUSG00000023235	Ccl25	0.688353	1.60617	1.22241
ENSMUSG00000079508	Apoo	0.991796	2.31422	1.22241
ENSMUSG00000059412	Fxyd2	3.61406	8.43293	1.22241
ENSMUSG00000055849	AL645533.9	14.5509	33.9524	1.22241
ENSMUSG00000038020	Rapgefl1	0.536352	1.2515	1.2224
ENSMUSG00000028179	Cth	0.573047	1.33712	1.2224
ENSMUSG00000028982	Slc25a33	1.10134	2.56983	1.2224
ENSMUSG00000074940	AL683897.5	4.96647	11.5885	1.2224
ENSMUSG00000023032	Slc4a8	0.0498783	0.116383	1.22239
ENSMUSG00000042942	AK220484	0.0723461	0.168808	1.22239
ENSMUSG00000041731	Pgm5	0.0743175	0.173407	1.22239
ENSMUSG00000050272	Dscam	0.0937404	0.218728	1.22239
ENSMUSG00000005611	Mrvi1	0.0964455	0.22504	1.22239
ENSMUSG00000034584	Exph5	0.10045	0.234384	1.22239
ENSMUSG00000027864	Ptgfrn	0.103526	0.24156	1.22239
ENSMUSG00000028068	Iqgap3	0.105606	0.246413	1.22239
ENSMUSG00000032012	Pvrl1	0.106188	0.247771	1.22239
ENSMUSG00000034853	Acot11	0.107311	0.250393	1.22239
ENSMUSG00000015451	C4a	0.112096	0.261558	1.22239
ENSMUSG00000053025	Sv2b	0.113238	0.264221	1.22239
ENSMUSG00000037990	Sh3rf3	0.119634	0.279146	1.22239
ENSMUSG00000022488	Nckap1l	0.128174	0.299072	1.22239
ENSMUSG00000049001	A930038C07Rik	0.128974	0.30094	1.22239
ENSMUSG00000030376	Slc8a2	0.138655	0.323529	1.22239
ENSMUSG00000022180	Slc7a8	0.150886	0.352066	1.22239
ENSMUSG00000047534	C79407	0.151637	0.353821	1.22239
ENSMUSG00000071708	Sms	0.164447	0.383709	1.22239
ENSMUSG00000003418	St8sia6	0.165387	0.385904	1.22239
ENSMUSG00000021763	BC067074	0.172647	0.402843	1.22239
ENSMUSG00000044548	Dact1	0.173528	0.404898	1.22239
ENSMUSG00000050035	Fhl4	0.180629	0.421469	1.22239
ENSMUSG00000064247	Plcxd1	0.185736	0.433383	1.22239
ENSMUSG00000012017	Scarf2	0.188153	0.439024	1.22239
ENSMUSG00000053636	1700038P13Rik	0.195073	0.455169	1.22239
ENSMUSG00000044562	Rasip1	0.195138	0.455323	1.22239
ENSMUSG00000078608	AC121823.3	0.200206	0.467148	1.22239
ENSMUSG00000001773	Folh1	0.206351	0.481486	1.22239
ENSMUSG00000032500	Dclk3	0.208961	0.487576	1.22239
ENSMUSG00000062510	Nsl1	0.209491	0.488813	1.22239
ENSMUSG00000037762	Slc16a9	0.212416	0.495637	1.22239
ENSMUSG00000024440	Pcdh12	0.214702	0.50097	1.22239
ENSMUSG00000029309	Sparcl1	0.226035	0.527414	1.22239
ENSMUSG00000067916	1700029I01Rik	0.226212	0.527827	1.22239
ENSMUSG00000073610	AC115117.5	0.230266	0.537286	1.22239
ENSMUSG00000046338	A530057A03Rik	0.238235	0.555882	1.22239
ENSMUSG00000051498	Tlr6	0.242025	0.564725	1.22239
ENSMUSG00000069662	Marcks	0.244171	0.569733	1.22239
ENSMUSG00000028125	Abca4	0.246213	0.574497	1.22239
ENSMUSG00000075307	Kbtbd10	0.248047	0.578776	1.22239
ENSMUSG00000028766	Alpl	0.256293	0.598018	1.22239
ENSMUSG00000073910	Mobkl2b	0.265107	0.618583	1.22239
ENSMUSG00000078633	AC161053.5-2	0.26893	0.627502	1.22239
ENSMUSG00000074194	Zfp791	0.271455	0.633394	1.22239
ENSMUSG00000069588	RP24-89M13.1	0.273768	0.638793	1.22239
ENSMUSG00000074500	Zfp558	0.274028	0.639398	1.22239
ENSMUSG00000020871	Dlx4	0.279054	0.651125	1.22239
ENSMUSG00000070476	9030418K01Rik	0.280543	0.6546	1.22239
ENSMUSG00000031790	Mmp15	0.283567	0.661656	1.22239
ENSMUSG00000042784	Muc1	0.284267	0.66329	1.22239
ENSMUSG00000053724	EG432988	0.290407	0.677615	1.22239
ENSMUSG00000044674	Fzd1	0.291869	0.681028	1.22239
ENSMUSG00000038843	Gcnt1	0.317518	0.740876	1.22239
ENSMUSG00000044468	Fam46c	0.318042	0.742098	1.22239
ENSMUSG00000030124	Lag3	0.321223	0.749519	1.22239
ENSMUSG00000032387	Rbpms2	0.324104	0.756242	1.22239
ENSMUSG00000070942	Il1rl2	0.33059	0.771376	1.22239
ENSMUSG00000024899	Papss2	0.336747	0.785742	1.22239
ENSMUSG00000029449	Rhof	0.337932	0.788508	1.22239
ENSMUSG00000040084	Bub1b	0.338224	0.78919	1.22239
ENSMUSG00000043300	B3galnt1	0.340119	0.79361	1.22239
ENSMUSG00000025170	Rab40b	0.349789	0.816175	1.22239
ENSMUSG00000019851	Perp	0.35364	0.825161	1.22239
ENSMUSG00000048347	Pcdhb18	0.358532	0.836574	1.22239
ENSMUSG00000022220	Adcy4	0.359462	0.838745	1.22239
ENSMUSG00000038248	Sobp	0.363034	0.847079	1.22239
ENSMUSG00000010044	Zmynd10	0.372074	0.868173	1.22239
ENSMUSG00000026525	Opn3	0.380397	0.887593	1.22239
ENSMUSG00000043313	Pcdhb19	0.384351	0.89682	1.22239
ENSMUSG00000051082	AC150898.2	0.387276	0.903645	1.22239
ENSMUSG00000033967	2310014L17Rik	0.389357	0.9085	1.22239
ENSMUSG00000033126	A130042E20Rik	0.401616	0.937103	1.22239
ENSMUSG00000071398	AC159312.2	0.406042	0.947432	1.22239
ENSMUSG00000068036	Mllt4	0.419895	0.979756	1.22239
ENSMUSG00000082377	RP23-360A2.4	0.419902	0.979771	1.22239
ENSMUSG00000027387	Zc3h8	0.424215	0.989835	1.22239
ENSMUSG00000030160	D630042F21Rik	0.432458	1.00907	1.22239
ENSMUSG00000008136	Fhl2	0.455281	1.06232	1.22239
ENSMUSG00000024726	2410127L17Rik	0.45564	1.06316	1.22239
ENSMUSG00000031847	1700030J22Rik	0.45708	1.06652	1.22239
ENSMUSG00000028635	Edn2	0.457442	1.06736	1.22239
ENSMUSG00000074251	AC161410.3	0.467805	1.09155	1.22239
ENSMUSG00000001270	Ckb	0.47047	1.09776	1.22239
ENSMUSG00000037493	Cib2	0.482242	1.12523	1.22239
ENSMUSG00000030688	Stard10	0.487117	1.13661	1.22239
ENSMUSG00000068522	Aard	0.504986	1.1783	1.22239
ENSMUSG00000078870	0610010B08Rik	0.513052	1.19712	1.22239
ENSMUSG00000020878	Lrrc46	0.53737	1.25386	1.22239
ENSMUSG00000029161	Cgref1	0.54963	1.28247	1.22239
ENSMUSG00000044043	Pcdhb14	0.589995	1.37666	1.22239
ENSMUSG00000057265	2900006K08Rik	0.595162	1.38871	1.22239
ENSMUSG00000037852	Cpe	0.61315	1.43068	1.22239
ENSMUSG00000038323	1700066M21Rik	0.615121	1.43528	1.22239
ENSMUSG00000004127	Rg9mtd2	0.619382	1.44523	1.22239
ENSMUSG00000031155	Pim2	0.629848	1.46965	1.22239
ENSMUSG00000082100	Glns-ps1	0.63055	1.47128	1.22239
ENSMUSG00000067370	B3galt4	0.631928	1.4745	1.22239
ENSMUSG00000009210	2310007L24Rik	0.634703	1.48097	1.22239
ENSMUSG00000027454	Gins1	0.659311	1.53839	1.22239
ENSMUSG00000027811	4930579G24Rik	0.661936	1.54452	1.22239
ENSMUSG00000074071	Fam169b	0.673627	1.5718	1.22239
ENSMUSG00000041995	Zbed3	0.709886	1.6564	1.22239
ENSMUSG00000081270	RP23-186E14.1	0.715616	1.66977	1.22239
ENSMUSG00000047139	Cd24a	0.719157	1.67803	1.22239
ENSMUSG00000052850	Tas2r137	0.72187	1.68436	1.22239
ENSMUSG00000055818	A230083G16Rik	0.731922	1.70782	1.22239
ENSMUSG00000034738	Nostrin	0.732366	1.70885	1.22239
ENSMUSG00000053337	EG433873	0.747999	1.74533	1.22239
ENSMUSG00000058558	Rpl5	0.750934	1.75218	1.22239
ENSMUSG00000031574	Star	0.759581	1.77236	1.22239
ENSMUSG00000044122	RP23-185A18.6	0.760813	1.77522	1.22239
ENSMUSG00000003500	Impdh1	0.786664	1.83555	1.22239
ENSMUSG00000044348	Mcart6	0.805299	1.87903	1.22239
ENSMUSG00000074597	AL591478.19-1	0.827214	1.93017	1.22239
ENSMUSG00000037617	Spag1	0.841867	1.96436	1.22239
ENSMUSG00000044748	Defb1	0.863021	2.01372	1.22239
ENSMUSG00000081158	RP23-435G20.1	0.869511	2.02886	1.22239
ENSMUSG00000004032	Gstm5	0.872134	2.03498	1.22239
ENSMUSG00000079548	AC125119.2	0.877399	2.04726	1.22239
ENSMUSG00000062647	Rpl7a	0.878761	2.05044	1.22239
ENSMUSG00000071573	6530404N21Rik	0.894364	2.08685	1.22239
ENSMUSG00000049086	Bmyc	0.903478	2.10812	1.22239
ENSMUSG00000038605	Samd10	0.906743	2.11573	1.22239
ENSMUSG00000078494	AL606929.13-2	0.941739	2.19739	1.22239
ENSMUSG00000039670	1810049H13Rik	0.949471	2.21543	1.22239
ENSMUSG00000019773	Fbxo5	0.981678	2.29058	1.22239
ENSMUSG00000024883	Rin1	1.0182	2.3758	1.22239
ENSMUSG00000025226	Fbxl15	1.0316	2.40706	1.22239
ENSMUSG00000081094	AC121131.3	1.11844	2.6097	1.22239
ENSMUSG00000042787	Endogl1	1.11991	2.61312	1.22239
ENSMUSG00000018774	Cd68	1.12383	2.62227	1.22239
ENSMUSG00000052658	5830454E08Rik	1.13602	2.65072	1.22239
ENSMUSG00000040721	Zfhx2	1.15353	2.69157	1.22239
ENSMUSG00000083270	RP23-277K21.1	1.177	2.74633	1.22239
ENSMUSG00000071604	Gm967	1.18081	2.75523	1.22239
ENSMUSG00000078199	AL773525.5	1.20466	2.81088	1.22239
ENSMUSG00000074562	AC131780.5-7	1.20971	2.82265	1.22239
ENSMUSG00000084183	RP23-338K15.1	1.28635	3.00149	1.22239
ENSMUSG00000023912	Slc25a27	1.31858	3.07668	1.22239
ENSMUSG00000058745	AC025669.19-1	1.38668	3.23559	1.22239
ENSMUSG00000014633	2310061C15Rik	1.42426	3.32327	1.22239
ENSMUSG00000081156	RP23-480P16.2	1.42777	3.33147	1.22239
ENSMUSG00000081159	RP23-132G2.3	1.42777	3.33147	1.22239
ENSMUSG00000073853	AC122248.5-2	1.4638	3.41554	1.22239
ENSMUSG00000043165	Lor	1.46938	3.42856	1.22239
ENSMUSG00000075003	Jmjd1c	1.47138	3.43321	1.22239
ENSMUSG00000081219	Bambi-ps1	1.4789	3.45077	1.22239
ENSMUSG00000081451	RP23-273P3.3	1.54812	3.61227	1.22239
ENSMUSG00000001948	Spa17	1.61977	3.77946	1.22239
ENSMUSG00000025218	Poll	1.6341	3.8129	1.22239
ENSMUSG00000068697	Myoz1	1.66471	3.88433	1.22239
ENSMUSG00000028540	Dph2	1.6711	3.89922	1.22239
ENSMUSG00000081002	RP23-220D12.4	1.67611	3.91093	1.22239
ENSMUSG00000078868	RP23-67E6.2	1.67961	3.91909	1.22239
ENSMUSG00000054304	AL606962.22-1	1.68589	3.93374	1.22239
ENSMUSG00000003526	Prodh	1.69643	3.95833	1.22239
ENSMUSG00000057506	AC125101.3-1	1.70819	3.98579	1.22239
ENSMUSG00000069011	AC100927.11-1	1.73641	4.05162	1.22239
ENSMUSG00000043153	4930579E17Rik	1.85841	4.33628	1.22239
ENSMUSG00000040563	BC018242	1.91061	4.45808	1.22239
ENSMUSG00000025037	Maoa	1.94426	4.53661	1.22239
ENSMUSG00000020098	Pcbd1	1.98364	4.62848	1.22239
ENSMUSG00000026600	Soat1	2.01812	4.70895	1.22239
ENSMUSG00000052565	Hist1h1d	2.09264	4.88282	1.22239
ENSMUSG00000069270	Hist1h2ac	2.10283	4.9066	1.22239
ENSMUSG00000035235	Trim13	2.19017	5.1104	1.22239
ENSMUSG00000034685	Fam171a2	2.19467	5.12089	1.22239
ENSMUSG00000024869	Nudt8	2.2028	5.13986	1.22239
ENSMUSG00000064021	AL606929.13-1	2.21564	5.16984	1.22239
ENSMUSG00000072840	AC152059.4	2.21564	5.16984	1.22239
ENSMUSG00000059830	AC160134.2-1	2.24141	5.22996	1.22239
ENSMUSG00000045391	1700120B22Rik	2.29479	5.3545	1.22239
ENSMUSG00000074824	AC187103.3-1	2.44589	5.70707	1.22239
ENSMUSG00000083159	RP23-11C7.2	2.51409	5.86622	1.22239
ENSMUSG00000074065	AC122036.3	2.59318	6.05075	1.22239
ENSMUSG00000081643	RP23-388B5.1	2.59885	6.06397	1.22239
ENSMUSG00000065208	SNORA4	64.8496	151.316	1.22239
ENSMUSG00000084411	RP23-255E6.2	7.57535	17.6758	1.22239
ENSMUSG00000081236	RP23-78D16.3	2.99482	6.98792	1.22239
ENSMUSG00000084544	7SK	9.33411	21.7796	1.22239
ENSMUSG00000082265	AC155316.6	4.3356	10.1164	1.22239
ENSMUSG00000077284	SCARNA1	36.1967	84.459	1.22239
ENSMUSG00000064427	SNORA42	69.8421	162.965	1.22239
ENSMUSG00000064844	SNORD58	817.218	1906.84	1.22239
ENSMUSG00000064816	SNORD24	364.498	850.495	1.22239
ENSMUSG00000043396	AL669945.16	4.3356	10.1164	1.22239
ENSMUSG00000083019	RP23-273N4.4	2.9643	6.91669	1.22239
ENSMUSG00000064994	SNORA70	71.6154	167.103	1.22239
ENSMUSG00000077222	SNORA66	77.2935	180.352	1.22239
ENSMUSG00000083003	AC127338.1	4.73885	11.0573	1.22239
ENSMUSG00000078102	AC167018.4	4.73885	11.0573	1.22239
ENSMUSG00000081278	RP24-129J15.2	4.92721	11.4968	1.22239
ENSMUSG00000083176	RP23-399H5.10	6.64605	15.5075	1.22239
ENSMUSG00000074795	AL833771.4	9.28636	21.6682	1.22239
ENSMUSG00000075597	AL662875.14	9.28636	21.6682	1.22239
ENSMUSG00000084088	RP23-153M14.5	13.9565	32.5652	1.22239
ENSMUSG00000081160	RP23-322M6.2	16.9818	39.6242	1.22239
ENSMUSG00000058567	AC115361.5	2.86208	6.67819	1.22239
ENSMUSG00000064340	AY172335-5	509.136	1187.98	1.22239
ENSMUSG00000078282	AC153591.4	14.7996	34.5324	1.22239
ENSMUSG00000073368	AC087233.6	3.15711	7.36659	1.22239
ENSMUSG00000084386	RP23-142I6.1	10.3674	24.1906	1.22239
ENSMUSG00000062678	AC131120.4-1	2.82036	6.58083	1.22239
ENSMUSG00000067744	AC124821.5	3.76365	8.78186	1.22239
ENSMUSG00000082674	RP23-151N17.1	3.77953	8.81891	1.22239
ENSMUSG00000069379	AC135291.4	2.77337	6.47119	1.22239
ENSMUSG00000000740	Rpl13	3.44873	8.04703	1.22239
ENSMUSG00000040824	Snrpd2	6.04468	14.1043	1.22239
ENSMUSG00000080018	AC101915.7	7.71044	17.991	1.22239
ENSMUSG00000054612	Mgmt	2.81148	6.56012	1.22239
ENSMUSG00000055745	Ldoc1l	3.26686	7.62267	1.22239
ENSMUSG00000023236	Scg5	3.12975	7.30274	1.22239
ENSMUSG00000078784	1810022K09Rik	17.0082	39.6858	1.22239
ENSMUSG00000049927	Safb2	12.8507	29.985	1.22239
ENSMUSG00000072407	AC154136.13	12.5171	29.2066	1.22239
ENSMUSG00000039217	Il18	5.77083	13.4653	1.22239
ENSMUSG00000054312	Mrps21	12.3041	28.7096	1.22239
ENSMUSG00000021928	Ebpl	5.57775	13.0148	1.22239
ENSMUSG00000031697	Orc6l	3.19747	7.46077	1.22239
ENSMUSG00000034424	Gcsh	3.45889	8.07075	1.22239
ENSMUSG00000025869	Nop16	3.90686	9.116	1.22239
ENSMUSG00000052961	AL844160.4	29.2982	68.3625	1.22239
ENSMUSG00000062981	Mrpl42	8.7047	20.311	1.22239
ENSMUSG00000048365	AC162391.9	5.62058	13.1147	1.22239
ENSMUSG00000020629	Adi1	3.20113	7.4693	1.22239
ENSMUSG00000081111	AC146815.1	3.86115	9.00936	1.22239
ENSMUSG00000079555	BC023882	2.97531	6.94238	1.22239
ENSMUSG00000052906	Ubxn8	4.42506	10.3251	1.22239
ENSMUSG00000025742	Prps2	5.7197	13.346	1.22239
ENSMUSG00000073758	1700029G01Rik	0.348706	0.813637	1.22237
ENSMUSG00000033688	1300017J02Rik	0.27879	0.650497	1.22236
ENSMUSG00000022604	Cep97	8.59089	20.0447	1.22234
ENSMUSG00000029471	Camkk2	0.671506	1.56678	1.22233
ENSMUSG00000020738	Sumo2	0.735677	1.71651	1.22233
ENSMUSG00000034917	Tjp3	0.204763	0.47774	1.22227
ENSMUSG00000050315	Synpo2	0.180517	0.421145	1.22219
ENSMUSG00000040936	Ulk4	0.745674	1.73948	1.22204
ENSMUSG00000038738	Shank1	0.212338	0.49531	1.22197
ENSMUSG00000044367	Slc16a13	0.290389	0.677321	1.22185
ENSMUSG00000078681	Tm2d3	9.28015	21.6223	1.2203
ENSMUSG00000025939	Ube2w	21.4408	49.951	1.22015
ENSMUSG00000048668	5930416I19Rik	2.5539	5.94744	1.21957
ENSMUSG00000057948	Unc13d	0.946363	2.20281	1.21888
ENSMUSG00000027331	D2Ertd750e	1.60182	3.72703	1.21831
ENSMUSG00000046449	C77370	0.235117	0.546754	1.21751
ENSMUSG00000032641	Gpr19	0.426026	0.990206	1.21679
ENSMUSG00000060336	EG245174	0.450795	1.04773	1.21672
ENSMUSG00000027875	Hmgcs2	0.375089	0.871146	1.21568
ENSMUSG00000070604	AC123550.2	0.512002	1.18761	1.21383
ENSMUSG00000065148	RNaseP_nuc	577.305	1338.73	1.21346
ENSMUSG00000021710	Nln	3.08615	7.15201	1.21254
ENSMUSG00000026589	Sec16b	10.2358	23.6985	1.21117
ENSMUSG00000028392	Bspry	0.447867	1.0362	1.21016
ENSMUSG00000025135	Anapc11	8.77174	20.268	1.20827
ENSMUSG00000076437	2700094K13Rik	1.28075	2.95846	1.20786
ENSMUSG00000073609	D2hgdh	2.12981	4.91908	1.20766
ENSMUSG00000034858	BC031353	6.18253	14.2316	1.20282
ENSMUSG00000078772	RP23-109G18.5	2.18024	5.01378	1.20141
ENSMUSG00000032401	Lctl	22.5712	51.9022	1.20131
ENSMUSG00000038375	Trp53inp2	18.5815	42.6342	1.19814
ENSMUSG00000022479	Vdr	19.0735	43.5304	1.19045
ENSMUSG00000036381	P2ry14	1.81127	4.12998	1.18914
ENSMUSG00000012429	2810021B07Rik	6.31781	14.3438	1.18293
ENSMUSG00000047446	Arl4a	9.38659	21.3081	1.18273
ENSMUSG00000040249	Lrp1	0.430468	0.975432	1.18014
ENSMUSG00000055675	Kbtbd11	1.7178	3.89031	1.17932
ENSMUSG00000064115	Cadm2	0.899963	2.0362	1.17794
ENSMUSG00000073131	2610030H06Rik	10.4788	23.6997	1.1774
ENSMUSG00000070392	Hist2h3c1	3.35916	7.59311	1.17659
ENSMUSG00000044881	Chchd8	3.40122	7.67981	1.17502
ENSMUSG00000032018	Sc5d	4.2682	9.62717	1.17348
ENSMUSG00000027963	Extl2	3.28645	7.41262	1.17345
ENSMUSG00000014177	Fam18b	10.5196	23.6691	1.16993
ENSMUSG00000035969	Rusc2	28.3791	63.8411	1.16966
ENSMUSG00000063450	Syne2	2.05081	4.59393	1.16354
ENSMUSG00000070639	Lrrc8b	4.03875	9.03859	1.16219
ENSMUSG00000020432	Tcn2	11.1921	25.0423	1.16189
ENSMUSG00000033871	Ppargc1b	2.02394	4.52585	1.16102
ENSMUSG00000028633	Ctps	5.59997	12.5222	1.16099
ENSMUSG00000046806	3110062M04Rik	2.33156	5.20124	1.15756
ENSMUSG00000038393	Txnip	129.846	289.293	1.15573
ENSMUSG00000050786	Ccdc126	3.02958	6.74878	1.15551
ENSMUSG00000057069	Ero1lb	1.58567	3.53172	1.15528
ENSMUSG00000027684	Evi1	0.338079	0.752982	1.15526
ENSMUSG00000032294	Pkm2	38.642	85.8235	1.1512
ENSMUSG00000021573	Tppp	7.42346	16.4833	1.15084
ENSMUSG00000042303	Sgsm3	8.21432	18.2322	1.15028
ENSMUSG00000036718	Micall2	0.19556	0.433801	1.14942
ENSMUSG00000059937	CT572998.9	30.9019	68.4992	1.14839
ENSMUSG00000004451	Ralb	3.0146	6.68236	1.14839
ENSMUSG00000022978	2610039C10Rik	1.10772	2.45524	1.14827
ENSMUSG00000061111	BC003940	34.5986	76.6338	1.14727
ENSMUSG00000045083	Lingo2	9.69343	21.4315	1.14465
ENSMUSG00000042010	Acacb	0.336709	0.744388	1.14456
ENSMUSG00000054397	Syne2	3.82245	8.44962	1.14439
ENSMUSG00000050708	Ftl1	20.8013	45.9328	1.14285
ENSMUSG00000016262	Sertad4	1.67162	3.68376	1.13993
ENSMUSG00000026208	Des	2.66043	5.86279	1.13993
ENSMUSG00000032381	Fam96a	5.57165	12.2783	1.13993
ENSMUSG00000031585	Gtf2e2	7.32958	16.1522	1.13993
ENSMUSG00000022995	Enah	10.6401	23.3989	1.13692
ENSMUSG00000071103	1700029J07Rik	3.87134	8.50882	1.13612
ENSMUSG00000014850	Msh3	4.65319	10.2126	1.13406
ENSMUSG00000020541	Tom1l1	1.74875	3.83413	1.13258
ENSMUSG00000039771	Polr2j	12.7031	27.8164	1.13075
ENSMUSG00000027489	Necab3	8.99357	19.6806	1.12981
ENSMUSG00000038482	Tfdp1	1.95419	4.2748	1.12928
ENSMUSG00000081021	RP23-387E5.3	19.0384	41.6464	1.12928
ENSMUSG00000020219	Timm13	12.605	27.5735	1.12928
ENSMUSG00000030735	AC141868.4	3.99453	8.73804	1.12928
ENSMUSG00000029469	Ift81	3.77444	8.25659	1.12928
ENSMUSG00000040929	Rfx3	3.64793	7.97778	1.12891
ENSMUSG00000020546	Stxbp4	4.51645	9.85924	1.12629
ENSMUSG00000007440	Pcdha5	0.343685	0.749727	1.12528
ENSMUSG00000025986	Slc39a10	11.1751	24.3748	1.1251
ENSMUSG00000038068	Rnf144b	3.13662	6.84001	1.12479
ENSMUSG00000022383	Ppara	0.997888	2.17344	1.12303
ENSMUSG00000038695	Josd2	17.4601	37.8785	1.11732
ENSMUSG00000025912	Mybl1	1.27392	2.76021	1.1155
ENSMUSG00000081824	RP23-357P12.1	33.6885	72.9926	1.11549
ENSMUSG00000022438	Parvb	1.15507	2.50265	1.11548
ENSMUSG00000066647	EG330503	1.46963	3.18421	1.11548
ENSMUSG00000056305	Usp39	6.34057	13.7379	1.11548
ENSMUSG00000040189	Ccdc114	0.770246	1.66885	1.11546
ENSMUSG00000028944	Prkag2	2.15168	4.66179	1.11542
ENSMUSG00000029657	Hsph1	15.2728	33.0595	1.1141
ENSMUSG00000048550	Thnsl1	2.18894	4.72514	1.11012
ENSMUSG00000063888	Rpl7l1	9.62877	20.7821	1.10992
ENSMUSG00000037788	AW146242	9.109	19.6602	1.10992
ENSMUSG00000032374	Plod2	100.874	217.312	1.10722
ENSMUSG00000037710	Cisd1	13.9463	30.0381	1.10692
ENSMUSG00000028876	Epha10	0.247514	0.532687	1.10578
ENSMUSG00000051412	Vamp7	5.37202	11.5451	1.10375
ENSMUSG00000029135	Fosl2	15.2863	32.8522	1.10375
ENSMUSG00000057440	Mpp7	3.08823	6.63077	1.1024
ENSMUSG00000003199	Mpnd	7.26501	15.5599	1.09879
ENSMUSG00000024654	Asrgl1	1.36761	2.92837	1.09844
ENSMUSG00000015501	Hivep2	11.727	25.1063	1.09821
ENSMUSG00000020288	Ahsa2	5.12857	10.9698	1.09691
ENSMUSG00000023266	Frs3	1.85312	3.96372	1.0969
ENSMUSG00000030393	Zik1	0.869463	1.85969	1.09686
ENSMUSG00000070282	3000002C10Rik	0.91874	1.96508	1.09686
ENSMUSG00000041180	Hectd2	1.5726	3.36362	1.09686
ENSMUSG00000050470	B230340J04Rik	2.11796	4.53007	1.09686
ENSMUSG00000062691	1110001A16Rik	8.82825	18.8827	1.09686
ENSMUSG00000029346	Srrd	3.88934	8.31886	1.09686
ENSMUSG00000039018	Mtg1	3.08927	6.60761	1.09686
ENSMUSG00000047649	Cd3eap	3.11423	6.661	1.09686
ENSMUSG00000047067	Dusp28	3.15962	6.75807	1.09686
ENSMUSG00000028187	Bxdc5	6.62706	14.1745	1.09686
ENSMUSG00000031904	Slc7a6	2.94913	6.30787	1.09686
ENSMUSG00000037112	Snf1lk2	17.3124	36.9199	1.09259
ENSMUSG00000032606	Nicn1	6.9517	14.8101	1.09115
ENSMUSG00000022442	Ttll1	2.9416	6.26527	1.09078
ENSMUSG00000044177	Wfikkn2	0.57461	1.22092	1.08732
ENSMUSG00000028601	Echdc2	3.34231	7.09415	1.08579
ENSMUSG00000054252	Fgfr3	0.287837	0.610728	1.08528
ENSMUSG00000078846	AC073946.23-1	4.50595	9.55808	1.08489
ENSMUSG00000021116	Eif2s1	10.1037	21.4321	1.08489
ENSMUSG00000027800	Tm4sf1	325.499	690.31	1.08459
ENSMUSG00000018648	Dusp14	7.22599	15.3245	1.08457
ENSMUSG00000006445	Epha2	14.3534	30.397	1.08253
ENSMUSG00000027457	Snph	0.541716	1.146	1.081
ENSMUSG00000020142	Slc1a4	0.776108	1.64181	1.08096
ENSMUSG00000030649	3200002M19Rik	2.62306	5.54718	1.0805
ENSMUSG00000016427	Ndufa1	54.0121	114.213	1.08037
ENSMUSG00000057596	AI451617	0.376281	0.795236	1.07957
ENSMUSG00000020364	Zfp354a	2.04669	4.32442	1.07921
ENSMUSG00000021236	Entpd5	3.04888	6.43796	1.07833
ENSMUSG00000081729	Hspa9-ps1	7.01052	14.8	1.078
ENSMUSG00000078530	AC140377.4	41.3052	87.1998	1.078
ENSMUSG00000024812	Tjp2	5.0217	10.5781	1.07484
ENSMUSG00000032648	Pygm	0.242713	0.510646	1.07307
ENSMUSG00000016128	Stard13	0.548984	1.15298	1.07054
ENSMUSG00000034194	R3hcc1	3.86478	8.11627	1.07043
ENSMUSG00000048707	C430004E15Rik	1.11923	2.35039	1.07039
ENSMUSG00000021066	Atl1	1.20508	2.53067	1.07039
ENSMUSG00000018405	Mrm1	1.27132	2.66978	1.07039
ENSMUSG00000082534	RP23-89M14.1	1.38061	2.89928	1.07039
ENSMUSG00000048916	AC113279.7	1.50495	3.16038	1.07039
ENSMUSG00000051951	Xkr4	1.65864	3.48314	1.07039
ENSMUSG00000028453	Fancg	1.67887	3.52562	1.07039
ENSMUSG00000045248	Med26	2.06794	4.34267	1.07039
ENSMUSG00000032375	Aph1b	2.22954	4.68203	1.07039
ENSMUSG00000024530	Slmo1	2.63301	5.52933	1.07039
ENSMUSG00000014771	Pdcd2	3.16656	6.64978	1.07039
ENSMUSG00000037190	Cyb561d2	3.27786	6.88352	1.07039
ENSMUSG00000030612	Mrpl46	3.71606	7.80373	1.07039
ENSMUSG00000073759	4933407E24Rik	5.22157	10.9653	1.07039
ENSMUSG00000001123	Lgals9	1.32616	2.77597	1.06573
ENSMUSG00000033016	Nfatc1	2.72374	5.69506	1.06412
ENSMUSG00000022763	Aifm3	28.869	60.1764	1.05967
ENSMUSG00000028772	Zcchc17	4.23368	8.82017	1.05889
ENSMUSG00000005233	Spc25	2.62423	5.45478	1.05563
ENSMUSG00000039936	Pik3cd	0.39591	0.822549	1.05493
ENSMUSG00000025969	Nrp2	1.60058	3.32518	1.05484
ENSMUSG00000002265	Peg3	4.77116	9.90997	1.05454
ENSMUSG00000083840	AC092404.2	18.9411	39.156	1.04771
ENSMUSG00000064367	mt-Nd6	708.235	1463.85	1.04747
ENSMUSG00000047090	1110012D08Rik	3.52395	7.27379	1.04551
ENSMUSG00000035967	Ddx26b	14.4438	29.8047	1.04509
ENSMUSG00000025353	Ormdl2	16.1262	33.1728	1.04059
ENSMUSG00000016624	Phf21b	0.182844	0.375694	1.03895
ENSMUSG00000025511	Tspan4	29.3102	60.0178	1.03399
ENSMUSG00000031770	Herpud1	25.2747	51.7035	1.03257
ENSMUSG00000039697	Ncoa7	1.59653	3.26189	1.03077
ENSMUSG00000032040	Dcps	4.13626	8.44666	1.03006
ENSMUSG00000040272	Accs	1.38336	2.82492	1.03003
ENSMUSG00000082702	RP23-265P8.1	35.0443	71.5551	1.02988
ENSMUSG00000040751	Lat2	1.82382	3.72382	1.02982
ENSMUSG00000025432	Avil	0.827176	1.68882	1.02975
ENSMUSG00000026489	Cabc1	0.968099	1.97654	1.02975
ENSMUSG00000034245	Hdac11	1.00907	2.06019	1.02975
ENSMUSG00000036904	Fzd8	1.18362	2.41656	1.02975
ENSMUSG00000023832	Acat2	1.24144	2.5346	1.02975
ENSMUSG00000037015	Tmem185b	1.24545	2.54279	1.02975
ENSMUSG00000017386	Traf4	1.27357	2.6002	1.02975
ENSMUSG00000018861	Fdxr	1.38907	2.83603	1.02975
ENSMUSG00000078974	Sec61g	1.39242	2.84286	1.02975
ENSMUSG00000062867	Impdh2	1.59066	3.24759	1.02975
ENSMUSG00000032607	Amt	2.05768	4.2011	1.02975
ENSMUSG00000025403	Shmt2	2.49763	5.09932	1.02975
ENSMUSG00000024217	Snrpc	4.43092	9.04646	1.02975
ENSMUSG00000060152	Pop5	8.82801	18.0239	1.02975
ENSMUSG00000040112	Mrps35	5.37251	10.9689	1.02975
ENSMUSG00000063802	1500019G21Rik	5.41223	11.05	1.02975
ENSMUSG00000028690	Mmachc	5.55963	11.3509	1.02975
ENSMUSG00000029142	Mrpl33	38.3928	78.3852	1.02975
ENSMUSG00000029344	Tpst2	2.93897	6.00001	1.02965
ENSMUSG00000026275	Ppp1r7	18.2483	37.1048	1.02385
ENSMUSG00000024143	Rhoq	9.14489	18.5848	1.02308
ENSMUSG00000078548	AC132567.3-1	10.2581	20.8209	1.02127
ENSMUSG00000060938	Rpl26	3.70684	7.52164	1.02086
ENSMUSG00000028182	Lrriq3	0.70847	1.43726	1.02055
ENSMUSG00000026421	Csrp1	5.6003	11.3593	1.02029
ENSMUSG00000024098	Twsg1	22.5821	45.7957	1.02003
ENSMUSG00000039065	Fam173b	11.6501	23.6068	1.01886
ENSMUSG00000022684	Bfar	9.81562	19.8846	1.0185
ENSMUSG00000055761	Nkain3	0.381546	0.772513	1.0177
ENSMUSG00000021668	Polk	3.97907	8.04533	1.01572
ENSMUSG00000031730	Dhodh	2.18733	4.41697	1.01388
ENSMUSG00000004945	5730437N04Rik	13.1854	26.6234	1.01375
ENSMUSG00000066026	Dhrs3	2.72745	5.50703	1.01372
ENSMUSG00000045752	Tssc4	16.6178	33.5068	1.01172
ENSMUSG00000030747	Dgat2	3.08897	6.22474	1.01089
ENSMUSG00000022204	Ngdn	6.86863	13.8413	1.01089
ENSMUSG00000084289	RP23-203J4.1	20.4532	41.2163	1.01089
ENSMUSG00000028104	Polr3gl	11.004	22.1687	1.01049
ENSMUSG00000008540	Mgst1	1.87127	3.76888	1.01012
ENSMUSG00000030276	Ttll3	4.1759	8.40744	1.00958
ENSMUSG00000042256	AC110552.14	17.3635	34.9441	1.00899
ENSMUSG00000029211	Gabra4	21.3763	42.9984	1.00827
ENSMUSG00000029761	Cald1	41.714	83.6701	1.00418
ENSMUSG00000072946	Ptgr2	16.5446	33.1684	1.00345
ENSMUSG00000027236	Eif3j	0.776543	1.55309	1
ENSMUSG00000018809	Smyd4	1.24496	2.48992	1
ENSMUSG00000083554	RP23-124I6.1	1.60292	3.20584	1
ENSMUSG00000054321	Taf4b	1.62415	3.2483	1
ENSMUSG00000046417	BC046404	2.27255	4.54509	1
ENSMUSG00000059278	Lsmd1	13.9583	27.9166	1
ENSMUSG00000079880	AL844849.13	20.0346	40.0691	1
ENSMUSG00000071379	Hpcal1	5.95211	11.9042	1
ENSMUSG00000025545	Clybl	3.4817	6.96268	0.999849
ENSMUSG00000027011	Ube2e3	12.1104	24.218	0.999837
ENSMUSG00000009418	Nav1	0.209488	0.418483	0.998301
ENSMUSG00000049670	Morn4	6.63753	13.2437	0.996589
ENSMUSG00000035944	Ttc38	2.59392	5.17429	0.99623
ENSMUSG00000026456	Cyb5r1	9.15144	18.2011	0.991951
ENSMUSG00000059714	Flot1	11.5718	22.9507	0.987927
ENSMUSG00000059883	Irak4	4.33833	8.60431	0.98792
ENSMUSG00000070729	AL626774.23-1	11.5241	22.8339	0.98653
ENSMUSG00000047793	Sned1	1.48685	2.94137	0.984233
ENSMUSG00000021114	Atp6v1d	12.2008	24.1363	0.984233
ENSMUSG00000025764	Phf17	20.7909	41.095	0.983009
ENSMUSG00000026095	Asnsd1	7.08423	13.987	0.981404
ENSMUSG00000027223	Mapk8ip1	2.93039	5.78564	0.981386
ENSMUSG00000022679	Mpv17l	2.65134	5.23469	0.981384
ENSMUSG00000068921	Dap3	8.38714	16.5573	0.981215
ENSMUSG00000025085	Ablim1	1.36289	2.68906	0.980428
ENSMUSG00000042901	Aida	2.66882	5.26448	0.980087
ENSMUSG00000033060	Lmo7	0.849913	1.67652	0.98008
ENSMUSG00000022557	Bop1	8.05735	15.8833	0.979131
ENSMUSG00000006611	Hfe	3.2295	6.3649	0.978829
ENSMUSG00000052727	Mtap1b	10.1378	19.9735	0.978341
ENSMUSG00000023764	Sfi1	20.3453	40.0732	0.977937
ENSMUSG00000020650	Bcap29	5.29246	10.4195	0.97728
ENSMUSG00000042354	Gnl3	6.83625	13.4326	0.974465
ENSMUSG00000024659	Anxa1	120.56	236.298	0.970854
ENSMUSG00000027551	Zfp64	2.58859	5.07151	0.970251
ENSMUSG00000052102	Gnpda1	7.98696	15.6411	0.969626
ENSMUSG00000040690	Col16a1	0.182355	0.356527	0.967262
ENSMUSG00000032599	Ihpk2	105.449	206.115	0.9669
ENSMUSG00000045679	Pqlc3	14.8968	29.1006	0.966053
ENSMUSG00000028896	Rcc1	1.36143	2.65954	0.966052
ENSMUSG00000064370	mt-Cytb	1562.34	3050.29	0.965235
ENSMUSG00000049922	Slc35c1	2.86361	5.57812	0.961943
ENSMUSG00000041440	Gk5	1.26636	2.46329	0.959902
ENSMUSG00000021612	Slc6a18	0.456098	0.886983	0.959561
ENSMUSG00000074634	EG633640	2.66045	5.17328	0.959408
ENSMUSG00000024381	Bin1	0.995135	1.93503	0.959393
ENSMUSG00000082164	RP23-333P17.1	5.80163	11.2812	0.959389
ENSMUSG00000001827	Folr1	2.28538	4.44386	0.959378
ENSMUSG00000044595	Dnd1	1.37123	2.66628	0.959364
ENSMUSG00000083899	RP23-285D3.2	3.3747	6.56193	0.959361
ENSMUSG00000025776	Crispld1	0.455869	0.886411	0.959358
ENSMUSG00000020493	Prr11	0.521366	1.01377	0.959358
ENSMUSG00000028893	Sesn2	0.592211	1.15152	0.959358
ENSMUSG00000051499	Zfp786	0.660042	1.28341	0.959358
ENSMUSG00000083200	RP23-159H8.4	0.720645	1.40125	0.959358
ENSMUSG00000074340	Ovgp1	0.746382	1.4513	0.959358
ENSMUSG00000073415	AC087117.9-2	0.867733	1.68726	0.959358
ENSMUSG00000038692	Hoxb4	0.920212	1.7893	0.959358
ENSMUSG00000073600	Gm1614	1.2302	2.39206	0.959358
ENSMUSG00000071112	AC142413.4	1.32515	2.57668	0.959358
ENSMUSG00000030068	Eif4e3	1.50051	2.91766	0.959358
ENSMUSG00000022210	Dhrs4	1.50837	2.93294	0.959358
ENSMUSG00000037278	Tmem97	1.56414	3.04138	0.959358
ENSMUSG00000040502	2009-03-01	1.93055	3.75385	0.959358
ENSMUSG00000083258	RP23-38D3.1	1.94679	3.78542	0.959358
ENSMUSG00000029136	Rbks	2.06506	4.01539	0.959358
ENSMUSG00000053716	Dusp7	2.30586	4.48362	0.959358
ENSMUSG00000065725	SNORA70	199.384	387.691	0.959358
ENSMUSG00000083906	RP23-39I7.4	4.79218	9.31812	0.959358
ENSMUSG00000063458	1700112E06Rik	3.54747	6.89786	0.959358
ENSMUSG00000071451	Psmg4	5.40435	10.5085	0.959358
ENSMUSG00000068220	Lgals1	5.61425	10.9166	0.959358
ENSMUSG00000001056	Nhp2	3.43507	6.6793	0.959358
ENSMUSG00000044794	9330133O14Rik	4.05312	7.88107	0.959358
ENSMUSG00000034259	Exosc4	5.57775	10.8456	0.959358
ENSMUSG00000075229	Ccdc58	7.41334	14.4148	0.959358
ENSMUSG00000038984	Tspyl5	3.31353	6.44297	0.959358
ENSMUSG00000024181	Mrpl28	6.26982	12.1913	0.959358
ENSMUSG00000030763	Lcmt1	6.40085	12.4461	0.959358
ENSMUSG00000025980	Hspd1	6.79235	13.2074	0.959358
ENSMUSG00000075569	Rsph10b2	2.53242	4.92404	0.959327
ENSMUSG00000022436	Sh3bp1	0.75132	1.46085	0.959311
ENSMUSG00000015656	Hspa8	55.6611	108.22	0.95923
ENSMUSG00000028786	Tmem54	104.969	204.071	0.95911
ENSMUSG00000033278	Ptprm	0.376979	0.732776	0.958889
ENSMUSG00000018819	Lsp1	5.33071	10.352	0.957514
ENSMUSG00000040473	A330021E22Rik	1.0362	2.01218	0.957461
ENSMUSG00000061533	4930534B04Rik	2.97	5.76704	0.957367
ENSMUSG00000028698	Pik3r3	5.55121	10.772	0.95641
ENSMUSG00000060477	Irak2	0.825657	1.59985	0.95432
ENSMUSG00000033705	Stard9	0.372445	0.721391	0.953755
ENSMUSG00000023087	Ccrn4l	31.0541	60.0954	0.952472
ENSMUSG00000027309	4930402H24Rik	13.281	25.6473	0.949441
ENSMUSG00000032561	Acpp	106.41	205.401	0.948808
ENSMUSG00000037104	Socs5	7.86375	15.1297	0.944091
ENSMUSG00000078937	Cpt1b	1.86816	3.59422	0.944059
ENSMUSG00000018661	Cog1	14.2327	27.3761	0.943706
ENSMUSG00000038780	Smurf1	3.89275	7.48125	0.94249
ENSMUSG00000028953	Abcf2	12.8098	24.6148	0.942285
ENSMUSG00000037434	Slc30a1	9.40149	18.0577	0.941656
ENSMUSG00000035274	Tpbg	7.70507	14.7813	0.939889
ENSMUSG00000025757	Hspa4l	9.94967	19.0786	0.939235
ENSMUSG00000046567	4930430F08Rik	3.78262	7.25005	0.938606
ENSMUSG00000022466	Rpap3	11.7372	22.4964	0.938599
ENSMUSG00000030284	Creld1	16.6276	31.8434	0.937415
ENSMUSG00000020899	Pfas	4.77814	9.14552	0.936616
ENSMUSG00000044712	Slc38a6	2.98559	5.70989	0.935448
ENSMUSG00000033910	Gucy1a3	0.39853	0.761914	0.934939
ENSMUSG00000024781	Lipa	14.6891	28.0654	0.934047
ENSMUSG00000047675	Rps8	12.9543	24.731	0.932893
ENSMUSG00000020935	Dcakd	4.20373	8.02529	0.932886
ENSMUSG00000021607	Mrpl36	9.12547	17.4213	0.932886
ENSMUSG00000024065	Ehd3	3.67957	7.02463	0.932886
ENSMUSG00000027805	Pfn2	2.62815	5.00461	0.929209
ENSMUSG00000033395	Churc1	12.622	23.997	0.926917
ENSMUSG00000033658	Ddx19b	3.62001	6.87981	0.926377
ENSMUSG00000039230	Tbcd	20.0435	38.0896	0.926264
ENSMUSG00000032649	Glt25d2	16.2807	30.8877	0.923869
ENSMUSG00000036315	Znrd1	10.0995	19.1482	0.922925
ENSMUSG00000030034	Ino80b	4.63031	8.77833	0.922837
ENSMUSG00000054099	Slc25a40	1.31932	2.50122	0.922832
ENSMUSG00000001128	Cfp	3.63366	6.88882	0.922832
ENSMUSG00000020205	Phlda1	6.54726	12.4125	0.922832
ENSMUSG00000002731	Prkra	6.75276	12.8021	0.922832
ENSMUSG00000022629	Kif21a	1.16668	2.21049	0.921956
ENSMUSG00000062554	BX784400.2	1.55586	2.93727	0.916767
ENSMUSG00000023456	Tpi1	17.2903	32.6313	0.916289
ENSMUSG00000035270	Impg2	0.970626	1.83123	0.915825
ENSMUSG00000002486	Tchp	5.78714	10.9148	0.915363
ENSMUSG00000064341	mt-Nd1	1030.24	1941.68	0.914321
ENSMUSG00000023927	Satb1	2.27567	4.28876	0.91427
ENSMUSG00000006941	Eif1b	11.038	20.8025	0.91427
ENSMUSG00000061979	Wbscr16	3.56743	6.72324	0.91427
ENSMUSG00000047264	Zfp358	4.2587	8.02602	0.91427
ENSMUSG00000027285	Cep27	6.6012	12.4309	0.913129
ENSMUSG00000078863	RP23-275N21.2	3.69915	6.96476	0.912878
ENSMUSG00000054966	Ifltd1	0.269055	0.506074	0.91145
ENSMUSG00000059995	Atxn7l3	9.55159	17.9658	0.911444
ENSMUSG00000004187	Kifc2	3.53756	6.64931	0.910448
ENSMUSG00000019715	Gle1	7.30609	13.7327	0.910448
ENSMUSG00000020486	Sept4	0.535091	1.00522	0.909653
ENSMUSG00000034748	Sirt6	5.91614	11.1128	0.90949
ENSMUSG00000014075	Tctex1d2	2.00781	3.76892	0.908526
ENSMUSG00000025245	Lztfl1	6.47441	12.1514	0.908308
ENSMUSG00000013997	Nit1	11.7316	22.0132	0.907975
ENSMUSG00000026021	Sumo1	6.27253	11.766	0.907504
ENSMUSG00000054843	Atrnl1	0.849377	1.59249	0.906811
ENSMUSG00000027618	Nfs1	8.35866	15.6551	0.905291
ENSMUSG00000057778	Cyb5d2	3.88988	7.27292	0.902808
ENSMUSG00000065990	Aurkaip1	15.3695	28.7065	0.901309
ENSMUSG00000021217	Tshz3	0.602158	1.12403	0.900464
ENSMUSG00000049396	Gemin4	0.90683	1.69275	0.900464
ENSMUSG00000024891	Slc29a2	1.31528	2.45519	0.900464
ENSMUSG00000072623	Zfp9	1.63055	3.0437	0.900464
ENSMUSG00000031373	Car5b	1.76281	3.29058	0.900464
ENSMUSG00000055148	Klf2	1.7901	3.34152	0.900464
ENSMUSG00000035198	Tubg1	2.0562	3.83825	0.900464
ENSMUSG00000027324	Rpusd2	2.30817	4.30859	0.900464
ENSMUSG00000071648	Rom1	2.55167	4.76312	0.900464
ENSMUSG00000074876	Spata5l1	2.66948	4.98303	0.900464
ENSMUSG00000045100	Slc25a26	3.30787	6.17469	0.900464
ENSMUSG00000077254	SNORA49	376.694	703.161	0.900464
ENSMUSG00000080957	AC113316.2	4.30868	8.04286	0.900464
ENSMUSG00000064453	SNORD21	1207.61	2254.21	0.900464
ENSMUSG00000078311	AC124426.4-2	5.64683	10.5408	0.900464
ENSMUSG00000053317	Sec61b	9.06372	16.9189	0.900464
ENSMUSG00000050883	4930523C07Rik	3.56484	6.65438	0.900464
ENSMUSG00000031950	Gabarapl2	3.80909	7.1103	0.900464
ENSMUSG00000080708	Ccnd3-ps	4.25164	7.9364	0.900464
ENSMUSG00000062352	Itgb1bp1	7.88842	14.725	0.900464
ENSMUSG00000022370	Mrpl13	9.88427	18.4506	0.900464
ENSMUSG00000038451	Spsb2	10.0843	18.8214	0.900257
ENSMUSG00000046096	BC030336	16.3282	30.3726	0.895401
ENSMUSG00000022472	Fam152b	22.8917	42.5332	0.893764
ENSMUSG00000035885	Cox8a	44.0208	81.7053	0.892244
ENSMUSG00000028647	Mycbp	10.7824	20.0008	0.891382
ENSMUSG00000054226	Tprkb	10.5	19.453	0.889612
ENSMUSG00000006542	Prkag3	2.14757	3.9786	0.889557
ENSMUSG00000042826	Fgf11	3.1112	5.76109	0.888868
ENSMUSG00000064363	mt-Nd4	619.965	1147.41	0.888122
ENSMUSG00000000355	Mcts1	21.4187	39.6404	0.888098
ENSMUSG00000020918	Kat2a	3.48136	6.4428	0.888035
ENSMUSG00000016833	Mrps18c	11.265	20.8389	0.887431
ENSMUSG00000067377	Tspan6	4.44202	8.2054	0.885357
ENSMUSG00000031347	Cetn2	15.9457	29.4018	0.882736
ENSMUSG00000035067	Xkr6	0.244584	0.450488	0.881156
ENSMUSG00000030020	Prickle2	1.62619	2.98456	0.876023
ENSMUSG00000047146	Tet1	4.21861	7.7379	0.875175
ENSMUSG00000022957	Itsn1	14.7983	27.1355	0.874747
ENSMUSG00000040734	Ppp1r13l	1.38183	2.53335	0.874469
ENSMUSG00000038122	D630037F22Rik	1.8515	3.39442	0.874469
ENSMUSG00000038028	9630033F20Rik	2.35038	4.30903	0.874469
ENSMUSG00000030225	Dera	2.62649	4.81523	0.874469
ENSMUSG00000061882	AC122753.11	2.83037	5.18901	0.874469
ENSMUSG00000083465	RP23-35D7.1	3.79688	6.96094	0.874469
ENSMUSG00000066885	Ptprv	7.46796	13.6913	0.874469
ENSMUSG00000047881	Rell1	5.49419	10.0727	0.874469
ENSMUSG00000003604	Aven	3.92661	7.19756	0.874221
ENSMUSG00000014361	Mertk	318.403	583.05	0.872764
ENSMUSG00000032558	Nphp3	11.8075	21.6066	0.871769
ENSMUSG00000078700	D030028A08Rik	4.37904	8.00618	0.870501
ENSMUSG00000078902	RP23-330D3.9	2.30473	4.21363	0.870469
ENSMUSG00000024158	Hagh	14.9426	27.2865	0.868758
ENSMUSG00000027221	Chst1	120.959	220.839	0.86848
ENSMUSG00000055553	2810422J05Rik	7.4993	13.6892	0.868213
ENSMUSG00000029168	Dpysl5	1.19978	2.18988	0.868083
ENSMUSG00000047040	Atad4	0.79317	1.44765	0.868011
ENSMUSG00000018548	Trim37	5.36284	9.78695	0.867862
ENSMUSG00000054263	Lifr	20.0256	36.5316	0.867297
ENSMUSG00000064351	mt-Co1	1007.56	1838.01	0.867283
ENSMUSG00000026988	Wdsub1	12.1793	22.2019	0.866254
ENSMUSG00000031266	Gla	3.56636	6.50118	0.866249
ENSMUSG00000052957	Gas1	77.2972	140.896	0.866147
ENSMUSG00000030683	Sez6l2	0.436202	0.794943	0.865854
ENSMUSG00000083758	RP24-350P11.3	6.98978	12.7358	0.865574
ENSMUSG00000020776	Fbf1	4.69324	8.54708	0.864847
ENSMUSG00000033762	Recql4	0.300829	0.547787	0.864671
ENSMUSG00000020843	Timm22	9.61125	17.5012	0.864657
ENSMUSG00000054619	Mettl7a1	8.65054	15.744	0.863938
ENSMUSG00000025967	Eef1b2	34.8579	63.3936	0.86285
ENSMUSG00000032238	Rora	31.3028	56.9224	0.862706
ENSMUSG00000029003	Mad2l2	7.70727	14.0127	0.86244
ENSMUSG00000064337	AY172335-2	53158.7	96533.5	0.860724
ENSMUSG00000048458	6530418L21Rik	3.32935	6.04489	0.860474
ENSMUSG00000056592	BC043301	1.5798	2.86755	0.860075
ENSMUSG00000061207	Stk19	5.9338	10.7687	0.859822
ENSMUSG00000033318	Gstt2	7.49857	13.6085	0.859822
ENSMUSG00000020766	Galk1	4.65048	8.43975	0.859822
ENSMUSG00000028085	Pet112l	3.36294	6.0966	0.858279
ENSMUSG00000033863	Klf9	22.8483	41.4165	0.858118
ENSMUSG00000009828	Ick	2.68679	4.86719	0.857204
ENSMUSG00000047719	Ubiad1	4.17621	7.55197	0.854661
ENSMUSG00000038236	Hoxa7	13.2085	23.8853	0.854661
ENSMUSG00000027086	Fastkd1	3.51568	6.3568	0.854495
ENSMUSG00000030878	Cdr2	37.9599	68.6296	0.854352
ENSMUSG00000054320	Lrrc36	0.796416	1.43983	0.854299
ENSMUSG00000041396	2810422O20Rik	2.75824	4.98447	0.853693
ENSMUSG00000035629	1700021K19Rik	13.7443	24.803	0.851681
ENSMUSG00000042225	Ammecr1	2.18712	3.94345	0.850424
ENSMUSG00000023571	Fam132a	5.7821	10.4253	0.850424
ENSMUSG00000039110	Mycbpap	7.36595	13.2768	0.849968
ENSMUSG00000001082	Mfsd10	4.17884	7.52916	0.849388
ENSMUSG00000021809	Nudt13	9.91196	17.8532	0.84894
ENSMUSG00000026172	Bcs1l	4.33654	7.80835	0.848473
ENSMUSG00000024975	Pdcd4	19.5055	35.1099	0.847998
ENSMUSG00000023156	Rpp14	6.30189	11.3346	0.846883
ENSMUSG00000029217	Tec	3.1436	5.65366	0.846769
ENSMUSG00000021555	Mak10	9.17774	16.4951	0.845829
ENSMUSG00000080395	AL840626.7	5532.74	9937.15	0.844838
ENSMUSG00000052139	Bre	14.1683	25.4449	0.844712
ENSMUSG00000046841	Ckap4	2.76955	4.97098	0.843881
ENSMUSG00000032579	Hemk1	2.64625	4.74942	0.843802
ENSMUSG00000000037	Scml2	0.720511	1.29259	0.843172
ENSMUSG00000021215	Net1	8.47183	15.1949	0.842842
ENSMUSG00000029162	Khk	1.89578	3.40007	0.842771
ENSMUSG00000041624	Gucy1a2	0.724374	1.29895	0.842545
ENSMUSG00000040573	5830417I10Rik	2.17912	3.90716	0.842377
ENSMUSG00000044471	AB041803	136.248	244.252	0.842135
ENSMUSG00000028467	Gba2	2.70187	4.8373	0.840245
ENSMUSG00000024754	Tmem2	10.5059	18.8081	0.840154
ENSMUSG00000037465	Klf10	3.05331	5.46204	0.839064
ENSMUSG00000015759	Cnih	15.3779	27.5094	0.839064
ENSMUSG00000040370	Lyrm5	24.5496	43.8706	0.837558
ENSMUSG00000022672	Prkdc	5.23814	9.35603	0.836842
ENSMUSG00000044080	S100a1	27.9977	49.9384	0.834844
ENSMUSG00000022391	Rangap1	7.70072	13.7258	0.833827
ENSMUSG00000020893	Per1	102.373	182.35	0.832878
ENSMUSG00000078851	Hist3h2a	21.2859	37.9055	0.832513
ENSMUSG00000026791	Slc2a8	3.04492	5.42221	0.832479
ENSMUSG00000071252	2210408I21Rik	3.09718	5.51515	0.832446
ENSMUSG00000021286	Zfyve21	9.93307	17.6878	0.832446
ENSMUSG00000034157	2310044G17Rik	11.4853	20.4519	0.832446
ENSMUSG00000064345	mt-Nd2	903.593	1608.69	0.832142
ENSMUSG00000036636	Clcn7	8.83309	15.7199	0.831602
ENSMUSG00000039156	Stim2	5.85669	10.4055	0.829184
ENSMUSG00000031523	Dlc1	35.4456	62.9609	0.828848
ENSMUSG00000034684	Sema3f	11.7788	20.9215	0.828793
ENSMUSG00000026064	Ptp4a1	0.431815	0.766839	0.82851
ENSMUSG00000025580	Eif4a3	11.2796	20.0255	0.828119
ENSMUSG00000059866	Tnip2	8.8449	15.6751	0.82556
ENSMUSG00000024446	Rpp21	5.86103	10.3769	0.824148
ENSMUSG00000029684	Wasl	75.9533	134.39	0.823242
ENSMUSG00000036292	Gramd1c	2.1147	3.74127	0.823073
ENSMUSG00000017144	Rnd3	6.82562	12.0733	0.822785
ENSMUSG00000037001	Zfp39	2.03039	3.59053	0.822436
ENSMUSG00000041912	Tdrkh	7.81668	13.8174	0.821854
ENSMUSG00000026728	Vim	261.406	461.563	0.820236
ENSMUSG00000036109	Mbnl3	0.361054	0.637382	0.819945
ENSMUSG00000028639	Ybx1	35.096	61.9297	0.819328
ENSMUSG00000000420	Galnt1	28.991	51.1402	0.818851
ENSMUSG00000029623	Pdap1	23.7924	41.9595	0.818495
ENSMUSG00000075704	Txnrd2	5.0058	8.8086	0.815313
ENSMUSG00000001436	Slc19a1	1.07874	1.89135	0.810067
ENSMUSG00000049751	Rpl36al	4.03999	7.07679	0.808741
ENSMUSG00000041592	Sdk2	0.452208	0.791785	0.808123
ENSMUSG00000054115	Skp2	0.771564	1.35079	0.807944
ENSMUSG00000042272	Sestd1	0.657856	1.15158	0.807771
ENSMUSG00000040749	Siah1b	0.765073	1.33926	0.807763
ENSMUSG00000032952	Ap4b1	4.4058	7.71214	0.807729
ENSMUSG00000025083	Afap1l2	0.350658	0.613794	0.807691
ENSMUSG00000015217	Hmgb3	0.860802	1.50661	0.807548
ENSMUSG00000028713	Cyp4b1	0.675315	1.18192	0.807505
ENSMUSG00000025535	4930579G22Rik	4.32606	7.57122	0.807473
ENSMUSG00000037605	Lphn3	0.259928	0.454911	0.807471
ENSMUSG00000025069	Gsto2	1.07461	1.88066	0.807429
ENSMUSG00000075876	SNORD14	2593.48	4538.64	0.807372
ENSMUSG00000037971	1110032A03Rik	8.77729	15.3604	0.807372
ENSMUSG00000033488	BC026585	8.97706	15.71	0.807368
ENSMUSG00000039728	Slc6a5	0.170936	0.299138	0.807355
ENSMUSG00000026712	Mrc1	0.236818	0.414432	0.807355
ENSMUSG00000031216	Stard8	0.247249	0.432686	0.807355
ENSMUSG00000002799	Jag2	0.300126	0.525221	0.807355
ENSMUSG00000059659	AC123060.4-3	0.337632	0.590855	0.807355
ENSMUSG00000048108	Tmem72	0.341722	0.598014	0.807355
ENSMUSG00000018983	E2f2	0.361937	0.63339	0.807355
ENSMUSG00000030324	Rho	0.381144	0.667002	0.807355
ENSMUSG00000035769	Xylb	0.387141	0.677497	0.807355
ENSMUSG00000003934	Efnb3	0.398343	0.697101	0.807355
ENSMUSG00000082461	RP23-58C21.2	0.479235	0.838662	0.807355
ENSMUSG00000029279	Brdt	0.512923	0.897615	0.807355
ENSMUSG00000028680	Plk3	0.532166	0.93129	0.807355
ENSMUSG00000067316	AC140047.8-2	0.540878	0.946536	0.807355
ENSMUSG00000005718	Tcfap4	0.566029	0.990552	0.807355
ENSMUSG00000029916	Agk	0.579358	1.01388	0.807355
ENSMUSG00000023015	Racgap1	0.603234	1.05566	0.807355
ENSMUSG00000055202	Zfp811	0.625758	1.09508	0.807355
ENSMUSG00000055691	Gja6	0.637136	1.11499	0.807355
ENSMUSG00000017493	Igfbp4	0.637479	1.11559	0.807355
ENSMUSG00000069808	Fam57a	0.658919	1.15311	0.807355
ENSMUSG00000072788	G630025P09Rik	0.728674	1.27518	0.807355
ENSMUSG00000069765	AL645695.18	0.732366	1.28164	0.807355
ENSMUSG00000019832	Rab32	0.745587	1.30478	0.807355
ENSMUSG00000023009	C230021P08Rik	0.745734	1.30503	0.807355
ENSMUSG00000083937	RP23-95M14.2	0.799729	1.39953	0.807355
ENSMUSG00000046687	AC164702.2	0.827781	1.44862	0.807355
ENSMUSG00000048856	AI132487	0.836766	1.46434	0.807355
ENSMUSG00000028785	Hpca	0.888864	1.55551	0.807355
ENSMUSG00000027513	Pck1	0.953727	1.66902	0.807355
ENSMUSG00000081732	AC162443.1	1.04088	1.82154	0.807355
ENSMUSG00000029072	Tas1r3	1.04587	1.83028	0.807355
ENSMUSG00000084024	AC135079.3	1.1184	1.95719	0.807355
ENSMUSG00000036278	Macrod1	1.12602	1.97053	0.807355
ENSMUSG00000021692	Dimt1	1.14611	2.00569	0.807355
ENSMUSG00000007591	Tssk4	1.21601	2.12802	0.807355
ENSMUSG00000025591	1810029B16Rik	1.30375	2.28157	0.807355
ENSMUSG00000049285	BC038925	1.30523	2.28415	0.807355
ENSMUSG00000067629	AC144621.3	1.51957	2.65925	0.807355
ENSMUSG00000006517	Mvd	1.52159	2.66278	0.807355
ENSMUSG00000082186	RP24-162K15.3	1.54192	2.69836	0.807355
ENSMUSG00000047201	AC154572.2	1.54811	2.7092	0.807355
ENSMUSG00000083767	RP24-280G18.2	1.70688	2.98704	0.807355
ENSMUSG00000039611	2810432L12Rik	1.74946	3.06155	0.807355
ENSMUSG00000082066	RP23-359M23.2	1.81832	3.18206	0.807355
ENSMUSG00000020018	Snrpf	2.01474	3.5258	0.807355
ENSMUSG00000062619	2310039H08Rik	2.02179	3.53812	0.807355
ENSMUSG00000073552	AC125186.6	2.06511	3.61395	0.807355
ENSMUSG00000023330	Dtwd1	2.28995	4.00741	0.807355
ENSMUSG00000055831	AC119928.8-3	2.3315	4.08013	0.807355
ENSMUSG00000081705	RP23-243E17.9	2.3316	4.0803	0.807355
ENSMUSG00000001750	Tcirg1	2.41721	4.23012	0.807355
ENSMUSG00000083162	RP23-105O4.7	2.57569	4.50746	0.807355
ENSMUSG00000027171	Prrg4	2.69251	4.71189	0.807355
ENSMUSG00000052605	Isoc2b	2.8344	4.9602	0.807355
ENSMUSG00000025533	Asl	2.91653	5.10393	0.807355
ENSMUSG00000042462	Dctpp1	2.93528	5.13674	0.807355
ENSMUSG00000068631	AC139186.4-1	3.44203	6.02356	0.807355
ENSMUSG00000083209	RP23-28G13.4	7.43292	13.0076	0.807355
ENSMUSG00000082223	RP23-244C21.1	29.5992	51.7986	0.807355
ENSMUSG00000084712	7SK	10.7827	18.8698	0.807355
ENSMUSG00000050152	AC158121.12	4.75959	8.32928	0.807355
ENSMUSG00000083097	RP23-244H7.4	4.94267	8.64968	0.807355
ENSMUSG00000049231	AC079042.31-2	8.03489	14.0611	0.807355
ENSMUSG00000072959	AC103621.6	11.6612	20.4071	0.807355
ENSMUSG00000041958	Pigs	12.8431	22.4755	0.807355
ENSMUSG00000006638	Abhd1	5.05869	8.85272	0.807355
ENSMUSG00000082787	RP23-173D8.6	13.0517	22.8404	0.807355
ENSMUSG00000021716	Sfrs12ip1	5.65524	9.89667	0.807355
ENSMUSG00000082908	RP23-178B19.8	36.2781	63.4867	0.807355
ENSMUSG00000078973	AC090887.3-5	5.09448	8.91534	0.807355
ENSMUSG00000063696	AC141641.4	4.60733	8.06283	0.807355
ENSMUSG00000028234	Rps20	15.4205	26.986	0.807355
ENSMUSG00000036820	Amdhd2	4.60356	8.05623	0.807355
ENSMUSG00000032077	Bud13	4.03328	7.05824	0.807355
ENSMUSG00000033728	Lrrc14	5.15993	9.02988	0.807355
ENSMUSG00000039168	Dap	9.34854	16.3599	0.807355
ENSMUSG00000025158	Rfng	6.63904	11.6183	0.807355
ENSMUSG00000027852	Nras	17.2051	30.1089	0.807355
ENSMUSG00000029171	Pgm1	8.20557	14.3597	0.807355
ENSMUSG00000000056	Narf	5.79158	10.1353	0.807354
ENSMUSG00000030035	Wbp1	8.55877	14.9769	0.80726
ENSMUSG00000001829	Clpb	7.76201	13.5819	0.807184
ENSMUSG00000038204	Asb10	0.546329	0.955926	0.80713
ENSMUSG00000040429	Mterf	1.0462	1.83037	0.806984
ENSMUSG00000082515	RP23-29H22.5	9.40808	16.4595	0.806948
ENSMUSG00000056199	AC130827.3-1	2.83691	4.96244	0.80673
ENSMUSG00000026618	Iars2	12.5822	21.9992	0.806074
ENSMUSG00000052430	Bmpr1b	4.73781	8.28323	0.805973
ENSMUSG00000038286	Bphl	4.36439	7.63007	0.805916
ENSMUSG00000005078	1200003C05Rik	11.849	20.7148	0.80589
ENSMUSG00000038074	Fkbp14	10.2343	17.8596	0.803284
ENSMUSG00000025825	Iscu	7.33876	12.8025	0.802818
ENSMUSG00000034868	Mylc2b	67.3575	117.365	0.801096
ENSMUSG00000040554	Aipl1	1.32432	2.30705	0.800805
ENSMUSG00000001098	Kctd10	21.7244	37.798	0.79899
ENSMUSG00000051730	Mettl5	7.0936	12.3353	0.798201
ENSMUSG00000059439	Bcas3	19.3264	33.6007	0.797923
ENSMUSG00000009013	Dynll1	28.2068	49.0055	0.7969
ENSMUSG00000020773	Trim47	1.17063	2.03288	0.796243
ENSMUSG00000075536	AC113595.11-2	1.10419	1.9161	0.795185
ENSMUSG00000028049	Scamp3	16.7905	29.1208	0.794399
ENSMUSG00000019990	Pde7b	5.43525	9.426	0.794299
ENSMUSG00000022241	Tars	8.31084	14.4055	0.793549
ENSMUSG00000010376	Nedd8	65.4996	113.533	0.793549
ENSMUSG00000025491	Ifitm1	28.0196	48.5391	0.792708
ENSMUSG00000019997	Ctgf	66.3817	114.746	0.78958
ENSMUSG00000005803	Sqrdl	10.7115	18.5142	0.789473
ENSMUSG00000026694	5630401D24Rik	2.51298	4.34183	0.7889
ENSMUSG00000036885	4631416L12Rik	24.0336	41.5195	0.788739
ENSMUSG00000051615	Rap2a	3.6264	6.26158	0.78799
ENSMUSG00000038871	Bpgm	9.60196	16.5599	0.786293
ENSMUSG00000057110	Cep110	16.7528	28.8563	0.784481
ENSMUSG00000009569	Mkl2	3.98101	6.85619	0.784271
ENSMUSG00000040195	Tmem194	2.6359	4.5347	0.782709
ENSMUSG00000022840	Adcy5	12.791	22.0044	0.782663
ENSMUSG00000028150	Rorc	9.3222	16.0226	0.781362
ENSMUSG00000072582	Ptrh2	3.66843	6.3018	0.780601
ENSMUSG00000079523	Tmsb10	10.6427	18.2747	0.77999
ENSMUSG00000027353	Mcm8	0.78816	1.35318	0.779796
ENSMUSG00000024228	Nudt12	2.57379	4.41581	0.778786
ENSMUSG00000021908	AC140349.4	3.12737	5.36558	0.778786
ENSMUSG00000022508	Bcl6	3.18616	5.46646	0.778786
ENSMUSG00000003235	Eif2b5	13.0248	22.3464	0.778786
ENSMUSG00000037885	Stk35	16.4802	28.2608	0.778069
ENSMUSG00000020467	Efemp1	10.133	17.3634	0.776989
ENSMUSG00000077583	SCARNA13	791.122	1355.36	0.776705
ENSMUSG00000038612	Mcl1	84.0944	143.952	0.775506
ENSMUSG00000035278	Plekhj1	8.21059	14.0541	0.775429
ENSMUSG00000023072	Ccdc123	3.61826	6.19124	0.774933
ENSMUSG00000008333	Snrpb2	11.642	19.9208	0.774933
ENSMUSG00000026032	Ndufb3	26.2053	44.8401	0.774933
ENSMUSG00000037353	Letmd1	15.2226	26.0272	0.773802
ENSMUSG00000033577	Myo6	143.665	245.59	0.773538
ENSMUSG00000024277	Mapre2	9.40665	16.0722	0.772818
ENSMUSG00000052406	Rexo4	8.397	14.345	0.772597
ENSMUSG00000003426	Rpl13a	35.4284	60.5235	0.77259
ENSMUSG00000023795	D030013I16Rik	14.1643	24.1974	0.77259
ENSMUSG00000030671	Pde3b	15.9219	27.1999	0.77259
ENSMUSG00000064339	AY172335-4	38870.4	66380.2	0.772082
ENSMUSG00000050043	Txndc14	6.18587	10.5583	0.771334
ENSMUSG00000047843	Bri3	37.466	63.9147	0.770565
ENSMUSG00000042380	BC003266	9.98255	17.0215	0.76988
ENSMUSG00000038374	Rbm8a	14.7105	25.0833	0.76988
ENSMUSG00000034473	Sec22a	3.96545	6.7616	0.76988
ENSMUSG00000032026	Rexo2	17.2021	29.3298	0.769784
ENSMUSG00000026384	Ptpn4	8.08391	13.7726	0.768674
ENSMUSG00000050379	2006-09-01	25.0823	42.6603	0.766226
ENSMUSG00000037773	Fam113a	5.49458	9.34129	0.765611
ENSMUSG00000028028	Alpk1	9.97644	16.9453	0.764286
ENSMUSG00000027854	5730470L24Rik	20.5629	34.899	0.76314
ENSMUSG00000045064	Fam164c	1.50749	2.55817	0.762961
ENSMUSG00000078247	D17Ertd663e	3.24665	5.50947	0.762961
ENSMUSG00000021786	Oxsm	3.58271	6.07916	0.76282
ENSMUSG00000026200	Glb1l	5.9542	10.0922	0.761265
ENSMUSG00000056383	AI987944	7.88548	13.3497	0.759534
ENSMUSG00000005142	Man2b1	10.0848	17.0717	0.75942
ENSMUSG00000022335	Zfat	2.88736	4.88444	0.758445
ENSMUSG00000005813	Metap1	9.70147	16.4117	0.758445
ENSMUSG00000024844	Banf1	22.2398	37.6223	0.758445
ENSMUSG00000041360	D19Bwg1357e	7.09224	11.9977	0.758445
ENSMUSG00000030245	Golt1b	8.91247	15.0769	0.758445
ENSMUSG00000028868	Wasf2	47.0602	79.6095	0.758434
ENSMUSG00000020864	Ankrd40	47.6092	80.4968	0.757691
ENSMUSG00000021981	Cab39l	19.3913	32.7717	0.757042
ENSMUSG00000035253	AL589742.21-1	7.94877	13.4335	0.757029
ENSMUSG00000027679	Dnajc19	5.03133	8.49641	0.755913
ENSMUSG00000015575	Atp6v0e	56.7091	95.6967	0.754888
ENSMUSG00000038368	BC057079	2.04551	3.45108	0.75459
ENSMUSG00000031400	G6pdx	7.31554	12.328	0.752907
ENSMUSG00000030706	Mrpl48	7.28851	12.2825	0.752907
ENSMUSG00000026641	Usf1	5.95416	10.0339	0.752907
ENSMUSG00000025971	9430016H08Rik	6.09361	10.2689	0.752907
ENSMUSG00000035754	Wdr18	4.35106	7.33235	0.752907
ENSMUSG00000039206	Daglb	3.92885	6.62085	0.752907
ENSMUSG00000027858	Tspan2	103.895	175.073	0.752834
ENSMUSG00000040521	Tsfm	5.61586	9.45696	0.751869
ENSMUSG00000059518	Znhit1	8.7772	14.7793	0.751748
ENSMUSG00000054484	Tmem62	4.70388	7.91896	0.751458
ENSMUSG00000076138	mmu-mir-703	4124.81	6942.89	0.751207
ENSMUSG00000020656	Grhl1	3.21816	5.41529	0.7508
ENSMUSG00000049676	A230107C01Rik	0.514866	0.866184	0.750477
ENSMUSG00000034211	Mrps17	12.5141	21.0529	0.750471
ENSMUSG00000006392	Med8	13.2084	22.214	0.750012
ENSMUSG00000029403	Cdkl2	6.95872	11.6978	0.749348
ENSMUSG00000032067	Pts	17.1273	28.7738	0.748461
ENSMUSG00000000088	Cox5a	34.2563	57.5506	0.748461
ENSMUSG00000063576	Klhdc3	8.08446	13.5819	0.748461
ENSMUSG00000028923	Necap2	17.4473	29.3114	0.748461
ENSMUSG00000045690	Wdr89	6.73299	11.2918	0.745954
ENSMUSG00000031422	Morf4l2	19.3463	32.4431	0.745854
ENSMUSG00000026000	Lancl1	18.8651	31.6143	0.744858
ENSMUSG00000028657	Ppt1	36.1657	60.5579	0.743692
ENSMUSG00000031766	Slc12a3	5.60085	9.36587	0.741767
ENSMUSG00000003746	Man1a	28.4679	47.5397	0.739795
ENSMUSG00000055319	Sec23ip	14.2032	23.7019	0.738791
ENSMUSG00000037111	Setd7	43.0695	71.8627	0.738577
ENSMUSG00000037536	Fbxo34	1.517	2.53006	0.737953
ENSMUSG00000018796	Acsl1	3.29079	5.48836	0.73794
ENSMUSG00000030337	Vamp1	12.1332	20.2321	0.737683
ENSMUSG00000030089	Slc41a3	2.05452	3.42419	0.736966
ENSMUSG00000023050	Map3k12	2.44947	4.08245	0.736966
ENSMUSG00000070355	AC105336.14	3.08729	5.14549	0.736966
ENSMUSG00000041840	Ccdc5	5.22262	8.70437	0.736966
ENSMUSG00000031568	Rwdd4a	6.56012	10.9335	0.736966
ENSMUSG00000022013	Dnajc15	9.50169	15.8362	0.736966
ENSMUSG00000031879	1110019N10Rik	9.17847	15.2975	0.736966
ENSMUSG00000024962	Vegfb	3.74766	6.2461	0.736966
ENSMUSG00000006675	4933406E20Rik	5.03097	8.38495	0.736966
ENSMUSG00000034949	Zfr2	5.53191	9.21639	0.736424
ENSMUSG00000018593	Sparc	532.126	886.512	0.736373
ENSMUSG00000032224	Fam81a	26.7324	44.5181	0.735802
ENSMUSG00000032064	Dixdc1	0.365481	0.607994	0.73426
ENSMUSG00000075528	Aarsd1	6.19813	10.3094	0.734056
ENSMUSG00000080016	AC160543.13-1	421.272	700.285	0.733189
ENSMUSG00000025885	Myo5b	4.77682	7.93971	0.733038
ENSMUSG00000041343	Ankrd42	3.56115	5.91268	0.731471
ENSMUSG00000051579	Tceal8	16.5386	27.4583	0.731406
ENSMUSG00000000266	Mid2	6.63965	11.023	0.731337
ENSMUSG00000006412	Pfdn2	34.9907	58.0108	0.729352
ENSMUSG00000060538	Tmem219	9.5421	15.8189	0.729267
ENSMUSG00000041126	H2afv	17.6721	29.2899	0.728928
ENSMUSG00000038085	4921517L17Rik	2.55418	4.23133	0.72825
ENSMUSG00000005615	Pcyt1a	18.2192	30.171	0.727699
ENSMUSG00000040618	Pck2	5.60301	9.27811	0.727628
ENSMUSG00000028414	Fktn	12.3045	20.3611	0.726629
ENSMUSG00000001333	Sync	21.1575	34.9994	0.726159
ENSMUSG00000029535	Triap1	8.18231	13.5235	0.724893
ENSMUSG00000021704	CT025667.9-1	12.7786	21.1202	0.724893
ENSMUSG00000014294	Ndufa2	33.041	54.6093	0.724893
ENSMUSG00000019763	Rmnd1	4.27243	7.06138	0.724893
ENSMUSG00000064068	Mtx1	7.84902	12.9636	0.723883
ENSMUSG00000029587	Zfp12	7.70918	12.7057	0.720828
ENSMUSG00000022892	App	429.381	707.536	0.720546
ENSMUSG00000032965	Ift57	4.20238	6.92156	0.719892
ENSMUSG00000024069	Slc30a6	5.09031	8.38405	0.719892
ENSMUSG00000020527	Myo19	3.74083	6.16114	0.719837
ENSMUSG00000062040	Zfp27	3.92796	6.4673	0.719381
ENSMUSG00000039529	Atp8b1	79.8857	131.479	0.718818
ENSMUSG00000061731	Ext1	11.8929	19.5728	0.718755
ENSMUSG00000025646	6620401K05Rik	5.04507	8.30147	0.718491
ENSMUSG00000073155	1810058I24Rik	12.3382	20.2832	0.717157
ENSMUSG00000029560	Snx8	5.2455	8.62328	0.717157
ENSMUSG00000023452	Pisd	12.8174	21.0509	0.715778
ENSMUSG00000049940	Pgrmc2	27.1355	44.5649	0.715724
ENSMUSG00000069170	Gpr98	0.0604578	0.0992154	0.714636
ENSMUSG00000068328	Aup1	29.2531	47.9934	0.714246
ENSMUSG00000031367	Ap1s2	12.7093	20.8476	0.713996
ENSMUSG00000024667	Tmem216	2.57846	4.22668	0.713014
ENSMUSG00000034647	Ankrd12	13.9226	22.8177	0.712722
ENSMUSG00000066043	Phactr4	60.2852	98.7226	0.711578
ENSMUSG00000044934	Zfp367	14.4153	23.586	0.71033
ENSMUSG00000021003	Galc	88.9406	145.493	0.710038
ENSMUSG00000026781	Acbd5	27.0256	44.2028	0.709811
ENSMUSG00000022842	Ece2	0.627793	1.02649	0.709354
ENSMUSG00000024795	Kif20b	0.549325	0.89735	0.70801
ENSMUSG00000028007	Snx7	1.74679	2.85312	0.707833
ENSMUSG00000022360	Atad2	0.656733	1.07267	0.707823
ENSMUSG00000020941	Map3k14	0.727836	1.1888	0.707819
ENSMUSG00000031451	Gas6	1.21317	1.98151	0.707819
ENSMUSG00000029049	Morn1	1.98015	3.23425	0.707819
ENSMUSG00000069184	Zfp72	2.02453	3.30672	0.707819
ENSMUSG00000039478	Efha2	2.02879	3.31369	0.707819
ENSMUSG00000004929	Thop1	2.61747	4.27519	0.707819
ENSMUSG00000073198	CT030242.6	2.70192	4.41313	0.707819
ENSMUSG00000072494	AC116591.4-2	3.05287	4.98635	0.707819
ENSMUSG00000046993	AL671984.12	3.14931	5.14388	0.707819
ENSMUSG00000061024	Rrs1	3.22657	5.27006	0.707819
ENSMUSG00000003549	Ercc1	3.39329	5.54237	0.707819
ENSMUSG00000061468	AC118010.11	18.8183	30.7365	0.707819
ENSMUSG00000044424	AL807777.6-1	7.52933	12.2979	0.707819
ENSMUSG00000070394	1810027O10Rik	10.7888	17.6217	0.707819
ENSMUSG00000051256	Jagn1	6.88353	11.2431	0.707819
ENSMUSG00000037349	Nudt22	7.24584	11.8349	0.707819
ENSMUSG00000032299	Commd4	9.31123	15.2083	0.707819
ENSMUSG00000002379	Ndufa11	17.63	28.7956	0.707819
ENSMUSG00000067071	Hes6	5.09884	8.32811	0.707819
ENSMUSG00000022969	Il10rb	7.43669	12.1466	0.707819
ENSMUSG00000028098	Rnf115	11.8207	19.3072	0.707819
ENSMUSG00000018604	Tbx3	0.631766	1.03186	0.707781
ENSMUSG00000017679	Ttpal	6.76994	11.0566	0.707698
ENSMUSG00000038244	Mical2	3.60451	5.8771	0.7053
ENSMUSG00000030255	Sspn	10.72	17.4773	0.705175
ENSMUSG00000034848	Ttc21b	2.03743	3.32139	0.705034
ENSMUSG00000012117	Dhdds	11.4323	18.6314	0.704621
ENSMUSG00000030990	Frag1	12.0319	19.6062	0.704452
ENSMUSG00000026792	Lrsam1	4.44994	7.25109	0.704412
ENSMUSG00000060923	Acyp2	8.40484	13.6954	0.7044
ENSMUSG00000041319	Thoc6	4.33103	7.05382	0.703695
ENSMUSG00000023307	2005-03-01	14.3011	23.288	0.703454
ENSMUSG00000026187	Xrcc5	7.22103	11.7342	0.70044
ENSMUSG00000026201	Stk16	17.3265	28.1349	0.699378
ENSMUSG00000037259	6330439K17Rik	2.00579	3.25577	0.69883
ENSMUSG00000027712	Anxa5	56.8873	92.2937	0.698126
ENSMUSG00000060227	Casc4	7.65111	12.4108	0.69785
ENSMUSG00000056144	Trim34	3.96652	6.43106	0.697182
ENSMUSG00000026333	Gin1	9.17924	14.8817	0.697088
ENSMUSG00000030301	Ccdc91	9.25117	14.991	0.696392
ENSMUSG00000026927	Sdccag3	22.9515	37.1868	0.696204
ENSMUSG00000027298	Tyro3	35.3523	57.2731	0.696053
ENSMUSG00000022469	Rapgef3	93.8298	151.875	0.694763
ENSMUSG00000006958	Chrd	0.376434	0.608806	0.693587
ENSMUSG00000018340	Anxa6	15.0276	24.2915	0.692833
ENSMUSG00000050973	D330012F22Rik	2.2647	3.65836	0.691878
ENSMUSG00000054277	Arfgap3	3.10602	5.01741	0.691878
ENSMUSG00000040813	Tex264	12.6437	20.4245	0.691878
ENSMUSG00000036968	Cnpy4	10.8238	17.4657	0.690313
ENSMUSG00000028999	Rint1	9.72646	15.6809	0.689024
ENSMUSG00000039910	Cited2	23.3332	37.5882	0.687893
ENSMUSG00000022350	E430025E21Rik	9.72971	15.671	0.687632
ENSMUSG00000002105	Slc39a13	16.3645	26.3548	0.687498
ENSMUSG00000027698	Aadacl1	10.4952	16.8847	0.685979
ENSMUSG00000044066	Cep68	8.05156	12.9533	0.685976
ENSMUSG00000052459	Atp6v1a	25.6702	41.2978	0.685969
ENSMUSG00000061461	AC134463.1	10.9507	17.6146	0.685755
ENSMUSG00000038506	Dcun1d2	6.88653	11.0674	0.684468
ENSMUSG00000025521	Tmem192	6.1106	9.80715	0.682519
ENSMUSG00000053580	Tanc2	3.17501	5.09354	0.681905
ENSMUSG00000061393	Acvr2b	9.37619	15.041	0.681829
ENSMUSG00000022894	Adamts5	0.586251	0.940444	0.681824
ENSMUSG00000042510	AA986860	1.78112	2.85722	0.681824
ENSMUSG00000043432	Leng9	2.04762	3.28473	0.681824
ENSMUSG00000032718	Mansc1	2.12964	3.4163	0.681824
ENSMUSG00000046056	Sbsn	2.32092	3.72314	0.681824
ENSMUSG00000037570	Mcrs1	2.75007	4.41157	0.681824
ENSMUSG00000031728	Zfp821	3.0056	4.82149	0.681824
ENSMUSG00000021868	Ppif	3.40121	5.4561	0.681824
ENSMUSG00000042165	AC127036.3	6.34536	10.179	0.681824
ENSMUSG00000030611	Mrps11	6.97707	11.1924	0.681824
ENSMUSG00000081152	RP23-457P12.2	4.12638	6.6194	0.681824
ENSMUSG00000021474	Sfxn1	4.70091	7.54105	0.681824
ENSMUSG00000082675	RP23-161L11.1	24.9704	40.0567	0.681824
ENSMUSG00000024851	Pitpnm1	5.21629	8.36742	0.681759
ENSMUSG00000044244	Il20rb	1.12492	1.802	0.679767
ENSMUSG00000023809	Rps6ka2	0.555339	0.889487	0.679606
ENSMUSG00000040857	Erf	13.169	21.0895	0.679371
ENSMUSG00000029385	Ccng2	4.98105	7.97288	0.67865
ENSMUSG00000059401	Mamld1	0.183492	0.29361	0.678182
ENSMUSG00000030610	Det1	2.86805	4.58843	0.677929
ENSMUSG00000037370	Enpp1	0.192412	0.307735	0.677495
ENSMUSG00000022403	St13	47.4005	75.8	0.677294
ENSMUSG00000038344	4932441K18Rik	5.39201	8.61922	0.676735
ENSMUSG00000028836	Slc30a2	18.3964	29.4067	0.676723
ENSMUSG00000055980	Irs1	18.7268	29.9168	0.67585
ENSMUSG00000027649	Ctnnbl1	7.81835	12.4883	0.675639
ENSMUSG00000016984	Etaa1	3.88325	6.19958	0.674905
ENSMUSG00000028651	Ppie	11.361	18.1377	0.674905
ENSMUSG00000019951	Uhrf1bp1l	8.29299	13.2322	0.674088
ENSMUSG00000024360	Etf1	47.0826	75.0838	0.673307
ENSMUSG00000062203	Gspt1	20.6396	32.8974	0.672558
ENSMUSG00000006262	Mobkl1a	12.9336	20.6033	0.671755
ENSMUSG00000033166	Dis3	6.15527	9.80238	0.67131
ENSMUSG00000039239	Tgfb2	0.427561	0.680831	0.671168
ENSMUSG00000053907	Mat2a	215.068	342.26	0.6703
ENSMUSG00000028062	Robld3	25.4157	40.4412	0.670104
ENSMUSG00000040374	Pex2	12.1075	19.2644	0.670038
ENSMUSG00000037315	Phf16	1.39813	2.22431	0.669851
ENSMUSG00000042505	Acn9	2.18337	3.47354	0.669851
ENSMUSG00000029490	Mfsd7a	2.7569	4.38598	0.669851
ENSMUSG00000024787	Snx15	4.75356	7.56248	0.669851
ENSMUSG00000031221	Igbp1	11.3374	18.0368	0.669851
ENSMUSG00000042246	Tmc7	30.4454	48.4072	0.669
ENSMUSG00000028180	Zranb2	42.9877	68.3047	0.668061
ENSMUSG00000025484	AC107815.11	6.61128	10.5026	0.667745
ENSMUSG00000058587	Tmod3	363.502	577.154	0.666993
ENSMUSG00000038206	Fbxo8	14.3423	22.7715	0.666958
ENSMUSG00000027293	Ehd4	34.3919	54.6047	0.666956
ENSMUSG00000025558	Dock9	3.77901	5.99604	0.666
ENSMUSG00000038351	Sgsm2	3.0797	4.88269	0.664885
ENSMUSG00000028758	Kif17	0.240804	0.381759	0.664805
ENSMUSG00000020744	Slc25a19	7.29494	11.5643	0.664707
ENSMUSG00000055923	Aasdh	7.87871	12.4856	0.664232
ENSMUSG00000034285	Nipsnap1	5.03548	7.97553	0.663452
ENSMUSG00000027018	Hat1	5.87434	9.30105	0.662966
ENSMUSG00000084153	RP23-269N23.5	9.80029	15.5171	0.662965
ENSMUSG00000022560	Gpr172b	4.42339	7.0037	0.662965
ENSMUSG00000042747	Krtcap2	16.4205	25.9992	0.662965
ENSMUSG00000035105	Egln3	7.29273	11.5468	0.662965
ENSMUSG00000023147	Wrb	5.21911	8.26359	0.662965
ENSMUSG00000001576	Ergic1	25.9732	41.1243	0.662965
ENSMUSG00000029598	1300012G16Rik	20.6335	32.6315	0.661277
ENSMUSG00000060904	Arl1	25.6596	40.579	0.661235
ENSMUSG00000031543	Ank1	0.388193	0.613891	0.661207
ENSMUSG00000038671	Arfrp1	19.2324	30.3995	0.660506
ENSMUSG00000023075	Akirin1	17.6637	27.9106	0.660024
ENSMUSG00000019731	Slc35e1	9.6099	15.1823	0.659798
ENSMUSG00000023960	Enpp5	48.6558	76.8599	0.659619
ENSMUSG00000034235	Usp54	12.2415	19.336	0.659511
ENSMUSG00000057788	Ddx49	7.45789	11.7718	0.658492
ENSMUSG00000057835	Zfp119	5.34788	8.44127	0.658492
ENSMUSG00000047789	Slc38a9	6.90262	10.8953	0.658492
ENSMUSG00000026356	Dars	21.47	33.8731	0.657815
ENSMUSG00000038145	Snrk	17.6542	27.8333	0.656804
ENSMUSG00000024527	Afg3l2	11.3802	17.9355	0.656289
ENSMUSG00000026879	Gsn	262.544	413.714	0.656077
ENSMUSG00000052539	Magi3	4.35378	6.86034	0.656013
ENSMUSG00000025940	Tmem70	7.55327	11.8964	0.655352
ENSMUSG00000047565	Acot10	10.3344	16.2767	0.655352
ENSMUSG00000005575	Ube2m	23.7215	37.3614	0.655352
ENSMUSG00000063229	Ldha	22.2735	35.0675	0.654807
ENSMUSG00000029640	Usp12	17.8866	28.1549	0.654503
ENSMUSG00000029998	Pcyox1	25.2069	39.6667	0.654109
ENSMUSG00000037003	Tenc1	275.178	432.998	0.653994
ENSMUSG00000022283	Pabpc1	33.6084	52.8816	0.653945
ENSMUSG00000055725	Paqr3	2.90902	4.57618	0.653609
ENSMUSG00000049792	Bag5	8.48129	13.3365	0.653027
ENSMUSG00000018669	Cdk5rap3	8.50298	13.3706	0.653027
ENSMUSG00000042202	A530082C11Rik	10.028	15.7674	0.652907
ENSMUSG00000030323	Ift122	4.94683	7.77397	0.652147
ENSMUSG00000006050	Sra1	23.0935	36.2686	0.651236
ENSMUSG00000022836	Mylk	298.832	468.963	0.650139
ENSMUSG00000035492	Dennd4a	5.43716	8.528	0.649356
ENSMUSG00000055447	Cd47	35.1849	55.1666	0.64884
ENSMUSG00000044072	C230094A16Rik	2.34828	3.68141	0.648657
ENSMUSG00000027227	Sord	8.98828	14.091	0.648657
ENSMUSG00000022151	Ttc33	16.1591	25.3263	0.648291
ENSMUSG00000020190	Mknk2	12.0244	18.8295	0.647022
ENSMUSG00000068882	Ssb	41.9707	65.6889	0.646265
ENSMUSG00000039929	Urb1	3.3478	5.23945	0.6462
ENSMUSG00000021476	Habp4	10.0834	15.7809	0.6462
ENSMUSG00000029185	Fam114a1	26.311	41.1778	0.6462
ENSMUSG00000069835	Sat2	3.39639	5.31495	0.646055
ENSMUSG00000041649	Klf8	1.23007	1.92444	0.64569
ENSMUSG00000029433	Diablo	14.0691	21.9964	0.644733
ENSMUSG00000002781	Tmem143	3.3187	5.18828	0.644639
ENSMUSG00000024274	Zfp397os	5.13724	8.02868	0.644168
ENSMUSG00000020952	Scfd1	30.5205	47.6951	0.644063
ENSMUSG00000021589	Rhobtb3	5.26102	8.22021	0.643832
ENSMUSG00000004994	Ccdc130	2.95835	4.62035	0.64321
ENSMUSG00000037426	Depdc5	10.0001	15.6168	0.643083
ENSMUSG00000031360	Ctps2	7.22338	11.2792	0.642915
ENSMUSG00000080832	M6pr-ps	12.9573	20.2292	0.642672
ENSMUSG00000030605	Mfge8	50.4039	78.6558	0.642018
ENSMUSG00000021234	Fam161b	2.49628	3.89456	0.64168
ENSMUSG00000068250	Amn1	12.0371	18.7471	0.639182
ENSMUSG00000032400	Zwilch	0.855307	1.3318	0.638868
ENSMUSG00000058444	Map2k5	17.244	26.847	0.638669
ENSMUSG00000031478	Nek3	0.958884	1.49257	0.638366
ENSMUSG00000026279	Thap4	5.86331	9.12214	0.637658
ENSMUSG00000020135	Apc2	0.195423	0.304029	0.637605
ENSMUSG00000040675	Mthfd1l	0.521455	0.811215	0.637542
ENSMUSG00000068758	Il3ra	1.4913	2.31992	0.637501
ENSMUSG00000038646	2610204K14Rik	3.00873	4.68033	0.637458
ENSMUSG00000083909	AC093473.3	4.16005	6.47127	0.637448
ENSMUSG00000042564	4933432B09Rik	1.02335	1.59188	0.63744
ENSMUSG00000028718	Stil	0.458636	0.713436	0.637436
[truncated: 14,008 more rows]
