# Supplementary material for: Podocyte RNA sequencing reveals Wnt- and ECM-associated genes as central in FSGS
Source: PLoS One. 2020 Apr 17;15(4):e0231898. doi: 10.1371/journal.pone.0231898 (PMC7164636; doi:10.1371/journal.pone.0231898)
Supplement: S2 Table — (XLSX) [file pone.0231898.s003.xlsx]

## Sheet: Tabelle1
Table S2. Comparison of the top 20 upregulated genes in Actn4-KO- with miR-193a-induced FSGS reveals a strong overlap.
gene	FC Actn4 KO	FC miR-193a
Mmp10	26.5	>10
Cxcl1	13.75	>10
Adamts4	10.64	2.97535
Timp1	9.87	n.d.
Aldh1a7*	8.05	6.99998
Pp11r	7.68	4.42081
Fam46b	7.54	>10
Col8a1	6.86	1.16667
Rcan2	6.3	>10
Gadd45b	6.29	9.33332
Ifi202b**	6.2	>10
Glipr2	6.11	>10
Crct1	6.06	n.d.
Crygn	5.95	>10
Prss23	5.93	>10
Rnd1	5.61	4.91755
Clca1	5.58	>10
Adamts8	5.49	>10
Col3a1	5.33	>10
E430002G05Rik	5.26	0.802208
*homolog not expressed in miR-193a background, compared to Aldh1a1
**homolog not expressed in miR-193a background, compared to Ifi202a
n.d.: not detected
