# Supplementary material for: Podocyte RNA sequencing reveals Wnt- and ECM-associated genes as central in FSGS
Source: PLoS One. 2020 Apr 17;15(4):e0231898. doi: 10.1371/journal.pone.0231898 (PMC7164636; doi:10.1371/journal.pone.0231898)
Supplement: S3 Table — (XLSX) [file pone.0231898.s004.xlsx]

## Sheet: Tabelle1
Table S3. Shared sets of dysregulated genes identified by comparision of mouse podocytes of miR193a-induced FSGS and glomeruli of human FSGS biopsies.
Bennett et al.				Hodgin et al.
gene	regulation			gene	regulation
MGST1	up			COL16A1	up
POLR3GL	up			ABLIM1	up
IMPDH2	up			CD3EAP	up
MRPS35	up			FOSL2	up
TJP2	up			CD24a	up
SLC1A4	up			MARCKS	up
TM4SF1	up			SMS	up
SLC7A6	up			PAPPA	up
ASRGL1	up			CLDN1	up
VAMP7	up			MAFF	up
PLOD2	up			COBLL1	up
THNSL1	up			TNFRSF12A	up
HSPH1	up			SLC4A7	up
RNF144B	up			MET	up
IFT81	up			RBM47	up
TFDP1	up			SPP1	up
TOM1L1	up			CASP6	up
ENAH	up			BHLHB2	up
FAM96A	up			KCNJ16	up
EVI1	up			PGM2L1	up
DEFB1	up			PRSS23	up
MARCKS	up			ABCC3	up
SCG5	up			COL1A1	up
PAPSS2	up			SOX9	up
PERP	up			SLC38A1	up
PRPS2	up			ALPK2	up
SMS	up			ISLR	up
MUC1	up			BNC2	up
B3GALNT1	up			SCIN	up
HIST1H2AC	up			HNF1B	up
EBPL	up			RELN	up
PTGFRN	up			SGPP2	up
FHL2	up			LOXL4	up
MAOA	up			TNC	up
FXYD2	up			COL11A1	up
MAL	up			CFB	up
COQ10B	up			RASSF4	up
CLMN	up			ALS2CL	down
CLDN1	up			PSME2	down
LDHB	up			GPRC5A	down
ENO2	up			TGFBR3	down
GPR155	up			ST6GALNAC3	down
SLC6A6	up			PLA2R1	down
GOT2	up
KCTD1	up
CMBL	up
GATM	up
SFRP1	up
CELSR1	up
CBWD1	up
DYNC2LI1	up
LGMN	up
OLFML3	up
COL6A3	up
CALB1	up
CDH16	up
THBD	up
CD44	up
PSMG2	up
COBLL1	up
ITGB6	up
FDFT1	up
SLC4A7	up
SLC3A1	up
MET	up
WWC1	up
SCNN1A	up
SLC35F2	up
TNFRSF10B	up
THSD1	up
LHFP	up
TATDN1	up
ANPEP	up
CGN	up
PFKFB3	up
RBM47	up
COL1A2	up
SPP1	up
UMOD	up
PLAU	up
CAV1	up
FAM129A	up
KCNJ16	up
NME7	up
PLK2	up
AK3L1	up
PGM2L1	up
ADAMTS1	up
GPR126	up
CYR61	up
MIOX	up
PTGIS	up
KPNA2	up
LRP2	up
PIGR	up
ALDH1A1	up
ATP1B1	up
TMPRSS2	up
PGK1	up
AIG1	up
NMNAT3	up
KCNJ15	up
SLC15A2	up
DDAH1	up
FN1	up
ELOVL7	up
DHCR24	up
TNFSF10	up
FHOD3	up
CLCNKB	up
GMPR	up
ANK3	up
PRSS23	up
ABCC3	up
BHLHE41	up
SCIN	up
PDZK1	up
COL1A1	up
KNG1	up
EHF	up
SOX9	up
CDH6	up
TPD52L1	up
GALNT12	up
ALPK2	up
ALOX5	up
SLC47A1	up
EPS8	up
PTGER3	up
ABCC4	up
EDIL3	up
PROM2	up
TMEM163	up
SLC38A1	up
PSAT1	up
ATP6V0A4	up
AQP2	up
HKDC1	up
SYT13	up
BBOX1	up
SULT1C2	up
CXCL1	up
PIK3AP1	up
GLIS3	up
BHMT2	up
IL17RB	up
SLC44A3	up
LGALS3	up
FMO1	up
CLU	up
TMEFF2	up
DDC	up
RELN	up
PBLD	up
OCIAD2	up
TMEM213	up
BCAT1	up
ALDH8A1	up
NNMT	up
STK32B	up
GLIPR2	up
SGPP2	up
GALNTL1	up
PTPLAD2	up
MOXD1	up
KIF20A	up
SEMA4D	up
GFRA1	up
COL14A1	up
KMO	up
FAT3	up
RAP1GAP	up
VLDLR	up
SYK	up
CDCP1	up
SHMT1	up
AIM1	up
ALDH18A1	up
PPP1R3C	up
TLR2	up
IRF8	up
LTBP2	up
FAM110C	up
TIMM23	up
RASSF4	up
SOX17	up
SLCO2B1	up
WFDC2	up
PPL	up
RAB38	up
GEMIN6	up
SERPINA5	up
LAMC2	up
PTGR1	up
TRIM16	up
BNC2	up
CD302	up
EPHB2	up
TSPAN1	up
BACE2	up
TUBA4A	up
COL3A1	up
CPM	up
SLIT2	up
TOMM5	up
CCDC146	up
DENND2A	up
WASF3	up
GPR176	up
SPON2	up
ST14	up
CD9	up
ALDH1L1	up
COL5A2	up
DPYSL3	up
LRRC16A	up
NFIB	up
SLC40A1	up
BRI3BP	up
SLIT3	up
CXCL16	up
SUSD4	up
CD53	up
PTGS1	up
FBLIM1	up
LOXL4	up
CD24a	up
LIPA	up
GUCY1A3	up
SLC38A6	up
IRAK2	up
HSPA8	up
TMEM97	up
HSPD1	up
EIF4E3	up
NHP2	up
FOLR1	up
COL16A1	up
GNPDA1	up
ANXA1	up
GNL3	up
ABLIM1	up
ATP6V1D	up
UBE2E3	up
CLYBL	up
RGS12	down
TBC1D8	down
PDGFRB	down
CDH5	down
PDK4	down
SMAD6	down
XRCC2	down
BOC	down
GPSM1	down
ALS2CL	down
PLTP	down
LTBP4	down
SHANK3	down
SEMA6A	down
KLF7	down
ARRDC2	down
TGFBR3	down
NPR1	down
BCAM	down
ITGA8	down
CIRBP	down
XAF1	down
RNF145	down
PDE2A	down
SH2D3C	down
TMEM88	down
EMID1	down
CHST12	down
RPL35A	down
NRIP2	down
PGF	down
DLG2	down
PLA2R1	down
PHACTR3	down
DDX3Y	down
NOTCH1	down
POLR1B	down
ATOH8	down
PDCL3	down
References:
1) Bennett et al., Nephron Exp Nephrol. 2007;107(1):e30-40. Epub 2007 Aug 6
2) Hodgin et al., Am J Pathol. 2010 Oct;177(4):1674-86. doi: 10.2353/ajpath.2010.090746. Epub 2010 Sep 16.
